# Supplementary material for: CaSWC4 regulates the immunity-thermotolerance tradeoff by recruiting CabZIP63/CaWRKY40 to target genes and activating chromatin in pepper
Source: PLoS Genet. 2022 Feb 28;18(2):e1010023. doi: 10.1371/journal.pgen.1010023 (PMC8884482; doi:10.1371/journal.pgen.1010023)
Supplement: S3 Table — (XLSX) [file pgen.1010023.s003.xlsx]

## Sheet: WRKY40-RNAseq
gene_id	ck-24h-1	ck-24h-2	ck-24h-3	iw2-24h-1	iw2-24h-2	iw2-24h-3
Capana10g002394	0.523132	0	1.21641	0.850941	0	0.517721
Capana04g000687	36.2876	18.2463	22.7575	10.041	20.5905	24.6667
Capana04g000688	0	0	0	0.303326	0	0
Capana04g000689	1.39117	0.41472	0	0.672969	0.547339	1.13557
Capana05g001751	8.21753	5.80986	5.80904	3.74574	8.62113	0.987321
Capana05g001752	5.5655	4.87382	3.55507	2.58969	3.06584	5.02194
Capana05g000713	1.99376	0	0	0	0.571237	1.03915
Capana02g002735	0	0	0	0	0	0
Capana03g001868	1.96357	1.16323	1.49936	1.43549	2.24736	1.83223
Capana03g001869	7.74537	3.91771	7.18099	5.3304	6.92529	3.21407
Capana03g001871	0	0	0	2.25679	1.01238	0.349823
Capana03g001876	5.85323	8.43352	5.97119	6.97429	5.20459	6.7452
Capana03g001880	0.552084	0	0.674312	0.523067	0	0.431548
Capana03g001881	46.9131	52.2594	37.6014	30.7671	32.6125	30.2559
Capana03g001884	33.11	22.6956	22.5832	32.5312	28.806	43.6799
Capana03g001889	3.97586	0.120933	0.1442	0	0.132977	2.87821
Capana03g001934	14.4807	3.33265	2.73614	2.72683	4.58589	9.93666
Capana05g000686	0.123948	0	0.034326	0.10933	0.094048	0.241752
Capana07g001560	0	0	0	0	0	0
Capana07g001561	16.9846	0.906805	5.14437	12.594	3.39989	20.3176
Capana07g001563	1.57096	0.50357	0.428709	2.28831	1.46431	2.72128
Capana07g001564	1.07631	0.411068	0.425169	0.355143	0.180566	0.226684
Capana07g001565	402.544	272.208	205.012	58.4843	205.224	202.041
Capana07g001568	2.66325	0	0.182624	0.570546	0.296941	0.464152
Capana01g001778	0	0	0	0.018714	0	0
Capana07g001553	0	0	0	0	0	0
Capana07g001557	0	0	0	0	0	0
Capana07g001559	0	0	0	0.460115	0.601705	0.843973
Capana01g001244	2.7154	5.22593	1.09108	4.49109	3.21006	3.1045
Capana05g000597	26.7267	28.4965	21.1684	25.2149	28.5663	21.0148
Capana05g000596	2.47685	5.77772	5.4472	7.75926	4.12947	5.65426
Capana03g004162	2.27466	6.92574	3.36497	6.29959	4.34944	3.20803
Capana03g004163	0	0	0	0	0	0
Capana09g000001	0	0.028512	0.039394	0.069662	0	0
Capana02g001561	27.8997	33.8732	64.6469	72.3539	29.7448	36.6988
Capana05g000719	1.591	2.20191	3.32023	5.99498	4.03933	3.07036
Capana05g000769	1.91793	1.74337	1.44561	1.05464	0.632985	0.96627
Capana04g002834	6.32927	6.39179	5.79997	3.1711	5.03611	2.11822
Capana00g002372	0.504227	0.937999	0.4088	0.762206	1.1051	1.5389
Capana10g002288	2.98658	5.68013	0	8.21522	0	4.54776
Capana10g002282	12.5312	18.2147	8.62396	8.45525	12.5264	11.2004
Capana10g002271	5.84555	4.21512	3.01891	1.95604	3.15942	2.25406
Capana00g000062	0	0	0	0	0	0
Capana00g000063	6.58114	0.0876	0	0.106637	0.893581	1.57398
Capana00g000065	0	0	0	0.547354	2.4419	0
Capana00g000066	16.43	14.5053	12.4674	21.2442	14.0628	15.4877
Capana00g000067	49.5303	32.2582	25.0339	17.6156	27.202	32.6622
Capana00g000071	2.8948	6.27425	3.33409	0.825069	3.34487	2.34209
Capana00g000072	74.7045	45.3381	75.8419	85.3992	55.5053	89.3093
Capana00g000073	0	0	0	0	0	0
Capana00g000074	7.69445	1.81951	1.04305	0.258437	1.51931	6.50902
Capana00g000075	25.6374	8.10626	6.63498	1.07131	6.93482	8.57659
Capana00g000076	0.118833	0.364271	0.065803	0.231465	0	0.72687
Capana00g000077	0	0	0	0	0	0
Capana00g000078	3.43613	0	1.01839	0	0	0
Capana00g000079	12.9993	10.8601	5.74519	2.17256	6.88238	8.18037
Capana00g000081	1.89491	1.61516	0.867514	0.297832	0.85503	1.10863
Capana00g000082	3.16156	1.89596	1.22791	2.09479	2.00801	2.25021
Capana00g000083	56.281	33.6016	31.3646	56.7465	40.2446	49.2901
Capana00g000084	0	0	0	0	0	0
Capana00g000085	0	0	0	0	0	0
Capana00g000086	0.094831	0	0	0	0	0.41188
Capana00g000087	5.79692	3.9729	1.02504	0.181821	1.60692	1.14025
Capana00g000088	5.65999	4.01462	11.0474	67.7988	41.3755	112.968
Capana00g000089	0.736754	0.689691	1.09628	1.56382	1.15054	0.689442
Capana00g000090	11.0079	6.48136	4.5702	3.51116	5.00714	7.01371
Capana00g000091	3.06091	4.44287	8.8864	5.93049	2.97776	7.75576
Capana00g000093	18.2188	16.062	12.7506	9.66448	14.3177	15.5913
Capana00g000094	0.002845	0	0	0	0	0
Capana00g000095	14.8759	17.352	18.3047	24.3634	25.9515	15.3719
Capana00g000097	0	0	0.04484	0	0.081904	0.294609
Capana00g000099	3.14985	0	0	0	0.114425	0.403369
Capana00g000100	0	23.2624	0	18.5127	0	0
Capana00g000101	0.632933	0.256128	0.080685	0.041272	0.128402	0
Capana00g000102	0	0	0	0	0	0
Capana00g000103	0.097285	0.179459	0.185118	0.678359	0.045457	0.437769
Capana00g000104	0.047998	0	0	0.130655	0.348445	0.451082
Capana00g000105	1.60515	2.51941	0.89122	1.87858	1.70121	1.19348
Capana00g000107	0	0	0	0	0	0
Capana00g000108	869.836	858.811	785.704	636.871	1088.76	1032.88
Capana00g000109	16.6839	17.231	19.9841	18.2485	16.0477	13.7094
Capana00g000110	0	0	0	0	0	0
Capana00g000111	0	0	0	0	0	0
Capana00g000112	0	0	0	0	0	0
Capana00g000113	6.42185	4.03418	3.15126	1.75056	4.25107	4.48946
Capana00g000114	76.3475	54.4485	43.3208	28.0422	55.5466	49.0017
Capana00g000115	0	0	0	0	0	0
Capana00g000117	0	0	0	0	0	0
Capana00g000118	0.201141	0	0.147475	0.538033	0.781774	0.259949
Capana00g000124	0	0	0.527529	0	0.336715	0
Capana00g000125	2.50383	0.542256	0.837058	0.422855	0.846006	2.17592
Capana00g000126	5.51048	2.68351	1.40434	6.62411	4.70671	4.21288
Capana00g000127	0.42778	0	0	0	0.17097	0
Capana00g000129	0.052973	0.05257	0.016986	0	0	0.040849
Capana00g000130	5.23932	8.89605	6.90742	13.9397	8.15883	8.11989
Capana00g000131	0	0	0	0	0	0
Capana00g000134	14.6492	12.554	5.86968	2.84841	8.38471	6.72275
Capana00g000135	2.99192	2.99937	8.08984	16.8294	8.20544	18.449
Capana00g000136	10.6736	20.4386	28.7296	18.3495	18.1313	24.7403
Capana00g000137	0.067989	0.100154	0.380736	0.720833	0.240717	0.153637
Capana00g000138	0	0.113391	241.52	511.488	0.084063	0.118809
Capana00g000139	0	0	0	0	0.121689	0
Capana00g000140	1.15823	0.010329	0.463679	0.031924	0.638291	1.01975
Capana00g000141	0	0	0	0	0	0
Capana00g000143	0.178045	0.147977	0.098498	0	0	0.061567
Capana00g000145	8.3546	7.05623	6.62061	4.44471	7.45014	4.99172
Capana00g000146	0	0	0	0	0	0
Capana00g000147	0.345797	0.165962	0.204583	1.05201	0.171376	0.107027
Capana00g000148	0	0	0	0	0	0
Capana00g000149	2.47141	0.172654	0.327587	0.288201	0.629069	3.16257
Capana00g000150	0.9687	0.010329	0.49634	0.102158	0.66869	1.17059
Capana00g000151	2.38934	0.205297	0.121734	1.68706	0.627044	0.927579
Capana00g000152	0.558055	0.086813	0	0	0.11596	0
Capana00g000153	2.09348	0.253203	0.685995	0.869872	1.03876	1.00378
Capana00g000154	0	0	0	0	0	0
Capana00g000155	7.04063	4.03899	2.50606	1.67264	1.56768	3.0165
Capana00g000156	3.73634	2.22267	1.63638	0.941494	1.35531	2.32895
Capana00g000157	23.7819	13.6368	11.5223	28.5844	36.3144	29.9474
Capana00g000158	0	0	0	0	0	0
Capana00g000159	0	0	0	0	0	0
Capana00g000160	0	0	0	0	0	0
Capana00g000162	0	0.051842	0.107138	0	0	0
Capana00g000163	1.29555	0.688226	0.701678	0.933576	1.47943	0.988087
Capana00g000165	139.038	40.8873	34.6512	8.09423	27.0201	48.8449
Capana00g000168	34.8599	35.194	21.181	31.1014	32.2992	21.8307
Capana00g000169	8.74926	5.88341	16.8854	8.01837	5.26583	1.88128
Capana00g000170	1.97629	3.03175	2.06436	2.11719	5.16115	2.21234
Capana00g000171	0.477765	0.519617	1.16497	0	0.783301	0.185637
Capana00g000173	0	0	0	0.092581	0.056752	0.206305
Capana00g000174	0	0	0	0	0	0
Capana00g000175	0	0	0	0	0	0
Capana00g000176	0	0	0	0	0	0
Capana00g000178	11.0141	9.50136	6.13488	4.82512	8.51699	6.60738
Capana00g000179	1.51652	0.784928	0.450178	0.669203	0.674783	0.533687
Capana00g000180	0	0	0	0	0	0
Capana00g000181	0	0	0	0	0	0
Capana00g000182	0	0	0	0	0	0
Capana00g000183	9.8804	0	0	0.050707	0.230716	0.442309
Capana00g000189	0.715029	1.28617	0.133372	0.402741	0.166527	0
Capana00g000190	0	0	0	0	0	0
Capana00g000191	0.340719	0.388764	0.061259	0	0.135835	0.248639
Capana00g000193	4.89536	5.17123	3.98182	5.65264	6.34841	5.15969
Capana00g000194	0	0.245042	0.267387	0.431414	0.522865	0.616171
Capana00g000195	0	0	0	0	0	0
Capana00g000196	14.7333	68.411	9.05956	125.651	79.7869	93.1614
Capana00g000197	5.76533	3.96544	6.28936	4.01952	5.3501	4.53124
Capana00g000198	0	0	0	0	0	0
Capana00g000199	0	0	0	0	0	0
Capana00g000200	4.19711	3.94911	2.92503	3.5206	2.99543	3.18519
Capana00g000202	33.8443	38.0885	42.3435	31.0426	31.5492	21.18
Capana00g000204	1.63928	1.29938	0.572027	0.860487	0.826115	1.0453
Capana00g000206	15.5954	26.4066	2.8154	0	6.85871	9.86036
Capana00g000208	0.142593	0.273238	0.145322	0	0.13272	0
Capana00g000209	0	0	0	0	0	0
Capana00g000210	10.3687	6.79338	4.25661	4.39422	6.90037	6.59589
Capana00g000211	0	0	0	0	0	0
Capana00g000212	0	0	0	0	0	0
Capana00g000213	0	0	0	0	0	0
Capana00g000214	0.891747	1.0945	0.394709	0.157447	0.384372	0.193511
Capana00g000216	0	0	0	0	0	0
Capana00g000217	0.102017	0	0	0	0	0
Capana00g000219	12.8992	0	0	0	0.047474	0.149657
Capana00g000220	41.3698	30.5611	27.8476	44.2111	50.4123	45.0674
Capana00g000222	2.77268	3.63513	2.58823	3.93829	3.97736	2.77372
Capana00g000223	0.958466	0.693065	0.164538	0.492641	0.550988	0.471131
Capana00g000224	34.9118	24.4484	21.879	0	0	0
Capana00g000226	21.3297	14.4226	14.494	20.0688	16.2315	19.5063
Capana00g000227	21.2473	1.16128	0.391071	0.091021	0.852518	3.79897
Capana00g000229	47.1647	50.4292	36.2573	34.5283	67.236	46.2473
Capana00g000231	9.81372	3.76266	3.68555	3.39903	4.1761	4.01014
Capana00g000232	0	0	0	0	0	0.180836
Capana00g000233	6.77974	11.3096	15.5872	12.4092	16.6252	12.8845
Capana00g000234	0	0	0	0	0	0
Capana00g000236	0.909953	1.13682	0.556262	4.62761	1.82659	3.25439
Capana00g000237	1.06819	0.672186	1.12574	0.143369	0.623986	0.996114
Capana00g000240	0	0	0	0	0	0
Capana00g000241	5.68613	5.66413	2.96189	4.34762	2.89368	3.15175
Capana00g000242	1.33394	1.02031	0.550483	0.18194	0.929399	1.1413
Capana00g000243	0	0	0	0	0	0
Capana00g000245	0.420163	3.64531	0.468711	0.648064	1.0045	2.65474
Capana00g000246	3.33584	0	0	0	0.127824	2.26785
Capana00g000247	1.03171	0.475647	0	0	0.63579	0.623639
Capana00g000248	0	0	0	0	0	0
Capana00g000250	2.33404	1.37542	0.967694	0	0	0.856461
Capana00g000252	4.15245	2.57815	3.01063	3.29642	4.21936	3.53315
Capana00g000253	0	0	0	0	0	0
Capana00g000254	0	0	0	0	0	0
Capana00g000255	12.0785	21.3391	29.0579	45.8035	35.2786	41.3386
Capana00g000256	18.6226	0.527598	19.0779	18.674	12.5371	10.5587
Capana00g000258	0.173496	0.113082	0.1687	0.140544	0.053245	0
Capana00g000260	0	0	0.609082	0.330784	0	0
Capana00g000261	0	0	0	0	0	0
Capana00g000263	0	0	0	0	0	0
Capana00g000264	0.224834	0	0.904684	1.77295	0.142408	0.627229
Capana00g000268	2.59496	0.973178	0.671779	0.374866	0.523537	0.461497
Capana00g000269	20.3885	17.0823	9.06024	8.64477	10.8175	9.81174
Capana00g000270	0.145011	0	0	0	0	0
Capana00g000271	4.3537	7.83939	8.40283	9.14706	7.01281	6.31627
Capana00g000272	12.0624	31.9294	81.9179	56.2881	26.7854	33.697
Capana00g000273	19.4837	11.3294	11.0946	13.417	11.6263	6.75613
Capana00g000274	0	0	0	0	0.058091	0.291508
Capana00g000277	0	0	0	0	1.69323	0
Capana00g000279	1.52106	1.48499	0.858698	0.387721	1.25094	0.553484
Capana00g000280	0	0	0.074566	0	0.20271	0.341146
Capana00g000281	0.861904	1.71513	1.54093	1.54424	0.646196	1.50537
Capana00g000284	17.7194	13.2981	9.04263	5.24883	10.6365	10.003
Capana00g000285	0	0	0	0	0	0
Capana00g000286	44.3658	47.8817	53.3916	85.711	46.262	48.2098
Capana00g000287	0	0	0	0	0	0
Capana00g000288	0	0	0	0	0	0
Capana00g000290	7.04452	0	3.68772	1.16057	3.77735	1.38859
Capana00g000292	108.885	95.0148	64.2877	18.1413	61.14	61.728
Capana00g000293	0.158761	0	0	0	0	0
Capana00g000294	7.52676	0.632956	1.18138	3.63881	3.9676	3.28842
Capana00g000295	0	0	0	0	0	0
Capana00g000298	13.2339	13.6404	5.36324	1.96652	8.16302	6.16816
Capana00g000300	10.1816	5.72559	4.34339	8.79919	5.92851	7.90073
Capana00g000301	1.7949	2.74535	7.92269	6.7964	4.65301	4.26042
Capana00g000302	0	0	0	0	0	0
Capana00g000303	0	0	0	0	0	0
Capana00g000304	0	0	0.756419	0	0	0
Capana00g000305	15.4845	13.6253	10.8024	14.0334	12.074	13.3931
Capana00g000306	0	0	0	0	0	0
Capana00g000307	16.4956	12.5967	6.07552	7.11216	9.64714	9.71786
Capana00g000308	159.373	90.2489	79.1833	144.38	99.4681	149.25
Capana00g000310	0	0	0	0	0	0
Capana00g000311	0	0	0	0	0	0
Capana00g000313	8.11972	5.05392	4.16498	1.8939	4.94409	6.3527
Capana00g000314	45.9134	47.5696	39.2752	31.1256	35.6393	34.2587
Capana00g000315	243.616	18.6068	6.17732	8.94031	104.646	203.404
Capana00g000316	5.35115	2.89092	1.88003	2.25076	1.80438	2.91391
Capana00g000317	5.2725	0.95541	1.30433	0.269439	2.04565	1.56718
Capana00g000318	0.281162	0	0	0.212872	0.08919	0.15534
Capana00g000320	63.8771	42.3949	39.0089	42.7495	54.6857	45.2229
Capana00g000321	55.7213	42.3909	71.7538	87.41	113.11	94.4001
Capana00g000323	38.0759	29.5767	27.9999	30.2393	30.4938	32.5404
Capana00g000324	224.47	128.621	78.9869	123.839	67.9254	148.132
Capana00g000325	10.8338	16.0525	13.5646	17.1531	15.6179	10.0199
Capana00g000330	0	0	0	0	0	0
Capana00g000332	428.577	464.655	630.924	874.533	765.034	1023.17
Capana00g000333	12.0098	12.4534	10.2263	17.1712	15.5123	13.3709
Capana00g000334	0.556004	0	0	0.432771	1.57116	1.23556
Capana00g000335	0	0	0	0	0	0
Capana00g000336	0	0	0	0	0	0
Capana00g000337	0	0	0	0	0	0
Capana00g000338	20.114	8.89847	9.04695	20.6847	14.1216	25.654
Capana00g000339	5.90219	9.59186	7.9791	16.1684	10.2798	7.54028
Capana00g000340	0	0	0	0	0	0
Capana00g000341	0	0	55.6047	108.377	0	0
Capana00g000342	0	0	0	0	0	0
Capana00g000343	0	0	0	0	0	0
Capana00g000346	1.31633	3.07596	1.65186	2.11237	7.63249	2.31588
Capana00g000347	7.6121	6.69235	2.25613	3.43843	5.97523	5.83191
Capana00g000348	0.19087	0.832608	0.86424	1.76765	1.72133	0.987402
Capana00g000349	0.321189	1.37343	0.787834	0.46741	0.412876	0.468409
Capana00g000351	0.057487	0.031017	0.063771	0.281438	0.1394	0.161757
Capana00g000353	11.1018	5.34827	2.71825	2.04148	6.48991	5.33272
Capana00g000354	0	0	0	0	0	0
Capana00g000355	0.201684	0.111128	0	0.619754	0.421735	0.339287
Capana00g000356	0	0	0	0	0	0
Capana00g000357	8.91763	8.03721	7.04614	10.1816	7.11564	6.36824
Capana00g000358	0.003418	0.431536	0.164992	0.05939	0.144322	0.084448
Capana00g000359	0	0	0	0	0	0
Capana00g000360	0	0	0	0	0	0
Capana00g000362	2.89989	1.6631	2.02235	2.02925	3.19687	0.998474
Capana00g000363	0	0	0	0	0	0
Capana00g000364	0	0	0	0	0	0
Capana00g000365	0	0	0	0	0	0
Capana00g000367	9.54784	3.38484	3.22157	5.01132	6.28145	3.73048
Capana00g000368	7.0896	17.8184	18.4888	24.8379	14.7177	11.3659
Capana00g000369	0	0	0	0	0	0
Capana00g000371	0	0	0	0	0	0
Capana00g000372	2.21755	14.7653	6.87539	14.4665	9.14874	5.02773
Capana00g000373	0.178908	0	0	0.234101	0	0
Capana00g000374	0	0	0	0	0	0
Capana00g000375	0.168673	0	0	0	0.09421	0
Capana00g000376	0.079027	0.563325	0.600129	0.608031	0.072267	0.566791
Capana00g000377	0.049663	0.170477	0	0.034218	0	0
Capana00g000378	0	0	0	0	0	0
Capana00g000379	0.004422	0	0	0.005763	0	0
Capana00g000380	11.3405	7.01869	15.2071	39.6034	12.2804	21.5633
Capana00g000383	0.276669	0.292129	0.987233	1.90919	0.396733	0.478875
Capana00g000385	0	0	0	0	0	0
Capana00g000386	0	0	0	0	0	0
Capana00g000388	0.920675	0.812973	0.625714	0.811001	1.10496	0.0983
Capana00g000389	0.024177	0	0	0	0	0
Capana00g000390	25.5296	12.8825	12.2549	12.1605	18.3083	16.5466
Capana00g000391	0.233338	0.131864	0	0	0	0
Capana00g000392	1.34675	0.071221	0.128695	0.031246	0	0.022336
Capana00g000393	0	0	0	0	0	0
Capana00g000395	0	0	0.301653	0	0	0.221519
Capana00g000396	16.7435	14.2456	12.205	15.5992	17.0841	18.1617
Capana00g000397	2.50084	1.3567	0.70698	0.655792	1.13107	2.59943
Capana00g000398	25.8813	15.9797	9.74908	16.7225	14.0105	27.7975
Capana00g000399	0	0	0	0.051316	0	0
Capana00g000400	11.0941	9.51559	13.9197	21.7666	18.9702	13.8105
Capana00g000401	5.07566	9.67071	15.46	13.6352	9.45003	8.17434
Capana00g000402	0	0	0	0	0	0
Capana00g000405	6.75426	6.41415	3.54876	5.69185	5.9357	4.85745
Capana00g000406	103.706	141.747	100.943	88.7777	135.051	89.1169
Capana00g000407	5.41919	8.67991	3.07843	1.02723	0.195997	0.276521
Capana00g000408	0	0	0	0	0	0
Capana00g000410	0.513347	0.315097	0.057607	0.023574	0.154731	0.054156
Capana00g000412	0	0	0	0	0	0
Capana00g000413	0.133012	0	0	0.077103	0.276968	0.542266
Capana00g000414	12.3458	6.61169	4.4432	2.96975	7.70132	8.7823
Capana00g000416	0	0.436614	0	0.115109	0.185958	0
Capana00g000418	18.2801	15.9659	13.8841	13.5673	13.9332	13.1799
Capana00g000419	0	0	0	0	0	0
Capana00g000421	0	0.014732	0.065157	0	0	0.070895
Capana00g000422	0	0	0	0	0	0
Capana00g000423	0	0	0	0	0	0
Capana00g000424	0	0	0	0.026546	0.054457	0.062181
Capana00g000426	4.81452	4.08403	4.55442	6.83849	5.28452	7.12111
Capana00g000427	0	0	0	0	0	0
Capana00g000428	25.9746	29.6457	72.6735	22.1337	38.3601	42.973
Capana00g000429	0	0	0	0	0	0
Capana00g000430	19.9891	11.8419	13.0106	15.2097	13.3032	14.3152
Capana00g000431	0	0	0	0	0	0
Capana00g000433	1.26077	1.18673	1.07585	0.395207	1.67548	0.795377
Capana00g000434	6.20145	3.74611	3.14718	6.92793	0	4.84377
Capana00g000435	1.0833	0	0	0	0	0
Capana00g000436	1.36911	0.320688	0.293676	0.512123	0.684878	1.04776
Capana00g000437	7.86807	4.61752	3.45077	2.65378	3.84169	4.52849
Capana00g000438	1.48382	3.7119	1.06498	1.15756	1.16517	0.65951
Capana00g000440	0	0	0	0	0	0
Capana00g000441	8.01128	3.70073	2.23786	0.0578	0.152979	26.0045
Capana00g000442	1.27447	1.134	0.710515	1.27162	1.13115	0.934774
Capana00g000443	2.20025	1.47312	0	1.15414	0	0
Capana00g000444	0	0	0	0.040073	0	0
Capana00g000445	5.31569	2.38733	1.88926	1.95839	2.37027	2.37632
Capana00g000446	2.39826	3.75284	0.759858	2.87938	3.65448	4.30236
Capana00g000447	0.823835	0.073705	0.310782	0.069161	0.35458	0.886535
Capana00g000449	0.14005	0	0	0	0	0
Capana00g000450	0.184941	0.236927	0.101794	0	0.049275	0
Capana00g000451	5.27295	3.05348	0.32331	4.95944	13.6805	11.5507
Capana00g000452	59.2431	44.381	51.8455	37.88	49.2578	44.973
Capana00g000453	4.46647	1.30671	0.175361	0.539745	0.672205	1.83796
Capana00g000454	0	0	0	0	0	0
Capana00g000455	56.8055	63.3622	62.1264	92.6997	73.6386	71.6527
Capana00g000456	0	0	0	0	0	0
Capana00g000458	0.363316	0.298104	0	0	0.109345	0.026554
Capana00g000459	7.99789	14.278	12.6443	12.7074	16.0981	9.98719
Capana00g000462	5.05234	7.75616	0.859738	0	1.72785	1.10042
Capana00g000463	2.84689	1.6604	1.04898	1.98921	1.72462	1.63389
Capana00g000465	85.1345	16.0745	21.8828	22.0005	17.3306	72.7291
Capana00g000466	0	0.051499	0	0	0	0
Capana00g000467	0.18357	0	0	0.193978	0	0
Capana00g000469	25.7705	80.8739	79.3564	89.9997	58.0802	41.7347
Capana00g000470	14.2027	2.89685	2.24615	1.68548	4.22375	8.84702
Capana00g000471	0	0	0	0	0	0
Capana00g000472	0.59927	0.713568	1.61966	9.64712	4.42531	3.04442
Capana00g000473	0.124693	0	0.127079	0.954322	0.820538	1.30649
Capana00g000474	5.45661	0.888445	0.654998	1.46411	2.1771	2.78612
Capana00g000475	0	0	0	0	0	0
Capana00g000476	0.348764	0.370021	0.909378	0.912969	0.307629	0.289278
Capana00g000477	8.16246	2.34307	2.87499	2.40364	2.56617	2.06405
Capana00g000479	0	0	0.125597	0	0	0
Capana00g000481	24.6769	22.4721	22.9068	25.3232	20.3478	20.2716
Capana00g000482	0	0	0	0	0	0
Capana00g000483	4.09746	5.27193	2.69437	4.04199	4.76739	3.81378
Capana00g000484	0	0	0	0	0	0
Capana00g000485	0	0	0.026977	0	0.012319	0.063825
Capana00g000486	14.1875	7.88327	5.71692	0.873453	0.563102	1.1612
Capana00g000487	7.05045	4.58691	2.63745	2.03486	1.59484	1.95566
Capana00g000489	0	0	0.022374	0	0.0623	0.076101
Capana00g000490	9.72903	6.91369	4.49165	6.47175	5.548	5.83704
Capana00g000491	0	0	0	0	0	0
Capana00g000492	0	0.113587	0	0	0	0
Capana00g000493	0	0.023731	0.012886	0	0	0
Capana00g000494	0	0	0	0.00172	0	0.014196
Capana00g000496	13.3841	13.7985	7.45301	8.35054	10.0605	9.04577
Capana00g000498	6.87095	12.1168	27.5529	47.9813	29.4795	63.5546
Capana00g000499	0	0	0	0	0	0
Capana00g000500	26.4881	6.67492	5.46986	6.5302	12.3642	8.34761
Capana00g000501	0	0	0	0	0	0
Capana00g000503	14.0811	1.72285	1.37946	0.782599	1.74245	6.00192
Capana00g000504	0.037526	0.168309	0.070299	0.013056	0.072831	0.025745
Capana00g000505	2.22434	0.899226	1.17594	1.02695	1.34359	0.959868
Capana00g000506	0.993062	0.433417	0.412124	0.496678	0.411433	0.266724
Capana00g000507	95.8274	66.2431	59.0199	22.1655	100.308	79.31
Capana00g000508	7.8311	7.94478	4.86605	2.89313	10.4488	4.53065
Capana00g000509	0	0	0	0	0	0
Capana00g000510	22.5789	24.0888	22.0449	17.9572	23.3931	21.0297
Capana00g000511	16.0725	9.80939	8.70865	3.54128	5.18276	4.65797
Capana00g000512	0	0	0	0	0	0
Capana00g000513	5.69764	3.8822	2.79047	1.73308	3.89227	2.764
Capana00g000514	0	0	0	0	0	0
Capana00g000515	2.0541	0.980939	0.439171	0	0	0
Capana00g000516	0	0	0	0	0	0
Capana00g000518	12.7714	15.6706	4.79499	3.82606	7.37031	3.90078
Capana00g000519	7.07774	10.2112	1.45608	0.988798	3.13094	0.730146
Capana00g000520	9.57939	12.7585	2.38607	0.753606	2.93456	2.77767
Capana00g000521	2.67136	8.89935	7.03088	0	0	0.251762
Capana00g000523	0.659504	0.154061	0	0	0.106234	0.388412
Capana00g000524	10.0001	0.084667	0	0.112518	1.43469	2.25301
Capana00g000525	0.792462	0.274077	0.055831	0	0	0
Capana00g000526	0	0	0	0	0	0
Capana00g000529	0	0	0.387503	0.395731	0.152752	0.18135
Capana00g000530	0.097642	0	0.386173	0	0.109569	0
Capana00g000532	0	0	0	0.34533	0.107058	0
Capana00g000533	0.18737	0	0.059787	0	0.434817	0.174236
Capana00g000534	0.003437	0.337604	0.193929	1.11909	0.129299	0.736522
Capana00g000537	0	0	0	0.218832	0.156392	0
Capana00g000538	6.75814	6.49791	4.36026	4.29266	4.22234	3.95432
Capana00g000539	24.2567	36.3178	24.0645	19.9772	33.2484	25.9925
Capana00g000541	22.9482	17.6392	12.0562	13.3702	23.3338	13.2817
Capana00g000544	0	0	0	0	0	0
Capana00g000546	0	0	0	0	0	0
Capana00g000548	0	0	0	0	0	0
Capana00g000549	5.71339	8.2933	8.71519	5.04478	8.92888	10.0769
Capana00g000550	0	0	0	0	0.082538	0
Capana00g000551	0	0	0	0	0	0
Capana00g000552	0	0	0	0	0	0
Capana00g000553	1.34021	2.16521	5.28993	20.9509	15.2181	9.19512
Capana00g000555	5.25057	4.43973	3.00132	8.9784	5.74951	4.61498
Capana00g000556	0	0	0	0	0	0
Capana00g000557	1.41759	1.87438	0.950562	0.860794	0.919048	0.951413
Capana00g000558	0.130398	0	0.097642	0.400074	0.034366	0.225105
Capana00g000559	95.6996	119.377	123.564	152.977	136.537	112.501
Capana00g000560	0.680479	0	0	0	0	0
Capana00g000561	0.103809	0.265536	0	0	0.224416	0
Capana00g000562	9.31155	5.81907	4.54232	8.3635	25.8929	24.2587
Capana00g000563	0.008348	0	0	0	0	0
Capana00g000564	0	0	0	0	0.121552	0.158572
Capana00g000565	0	0	0	0	0	0
Capana00g000566	0.116099	0	0.108439	0.567887	0.438998	0.547494
Capana00g000567	22.2769	15.4975	14.9002	23.339	19.0407	22.3845
Capana00g000568	0	0	0	0	0	0
Capana00g000571	27.5775	27.4398	39.8403	31.2143	22.4908	21.0965
Capana00g000572	0	0.148613	0	0	0	0
Capana00g000573	14.1528	45.1716	54.7183	29.1242	38.3179	22.7513
Capana00g000574	8.58001	6.15975	3.76888	4.75016	6.09753	5.83594
Capana00g000575	2.95117	2.10069	0.916112	1.35908	1.93502	1.46119
Capana00g000576	0	0	0	0	0	0
Capana00g000577	22.8422	13.7183	5.82432	16.3686	22.893	14.9652
Capana00g000578	1.50517	1.0395	0.478722	0.866812	0.692312	0.5619
Capana00g000579	0	0	0	0	0	0
Capana00g000580	5.14005	3.02243	5.04544	7.48909	8.50609	6.81635
Capana00g000581	0.945517	0.489091	0.203561	0.23507	0.370665	0.448289
Capana00g000582	0	0	0	0	0	0
Capana00g000584	15.3025	11.2467	8.67742	3.24081	7.83724	7.71435
Capana00g000585	0.475087	1.874	1.72028	1.21284	1.39246	1.5378
Capana00g000586	1.20164	0	0	0.051657	0	0.042141
Capana00g000587	0.754066	0.32583	0.128949	0.269637	0.323534	0.234787
Capana00g000588	0	0	0	0	0	0
Capana00g000590	3.76851	3.05268	8.29717	18.9066	4.9396	10.6723
Capana00g000592	0.149813	0	0.199877	0	0	0
Capana00g000594	1.97208	1.71884	1.15424	2.8083	1.79657	0.191436
Capana00g000595	1.56681	1.72602	0.424223	0.532411	0.964055	0.48993
Capana00g000596	6.39659	3.76141	4.15745	7.43443	5.22133	4.72072
Capana00g000597	13.6271	6.91767	7.43316	6.24828	11.6222	11.6852
Capana00g000598	11.8135	10.3435	8.89953	5.79337	10.8579	7.83447
Capana00g000599	0	0	0	0	0	0
Capana00g000600	0.234357	0	0.198429	0	0.077663	0
Capana00g000601	5.8642	6.36278	1.63868	1.34078	2.0039	1.53729
Capana00g000602	5.38855	3.35768	2.10299	0.97403	2.12157	1.57079
Capana00g000604	0	0	0.254918	0.30838	0	0.086956
Capana00g000606	137.024	135.154	88.7631	73.1907	122.029	102.156
Capana00g000607	2.68096	2.81651	2.41524	2.05024	3.50675	3.12585
Capana00g000608	16.0252	16.8792	10.5879	13.5706	14.7909	12.3693
Capana00g000610	1.89088	2.94623	8.98979	18.5809	13.7066	7.62393
Capana00g000611	0	0	0	0	0	0
Capana00g000612	4.78307	6.06133	4.78327	4.60378	6.03005	4.4522
Capana00g000613	0	0	0	0	0	0
Capana00g000614	5.33419	0.398006	0.075865	0	0	1.26469
Capana00g000615	0.080081	0	0.550112	0.040447	0	0.024889
Capana00g000616	2.46432	2.25449	4.7088	6.93738	8.85949	8.36462
Capana00g000617	0	0	0	0	0	0
Capana00g000619	0	0	0	0	0	0
Capana00g000620	0.683038	0.901278	0.180562	0.390209	1.2916	0.329296
Capana00g000621	0	0	0	0	0	0
Capana00g000622	0	0.280524	0.157823	1.12707	0.35754	0
Capana00g000623	0.08917	0	0.081609	0.044589	0.115402	0.09042
Capana00g000624	79.0645	8.82923	8.22258	10.0239	16.6382	26.1207
Capana00g000625	0.870013	0	0	0	0.074519	0.31897
Capana00g000626	1.52813	0.534279	1.91791	1.69766	1.30974	1.56725
Capana00g000627	1284.26	2406.65	3117.93	2565.12	2066.03	1984.22
Capana00g000628	10.6004	9.73986	12.8102	12.1329	12.116	4.74776
Capana00g000629	68.108	76.7889	65.4448	54.8472	79.1134	58.8097
Capana00g000630	0	0	0	0	0	0
Capana00g000632	0.185737	0.029181	0.083652	0.061128	0.065484	0.070168
Capana00g000633	0	0	0.09347	0.326413	0.211419	0.222879
Capana00g000634	0	0	0	0	0	0
Capana00g000637	0.050799	0.063632	0.260243	0.180928	0	0.182509
Capana00g000639	0	0	0	0	0	0
Capana00g000642	0	0	0	0.167051	0	0
Capana00g000643	0.103088	0.118607	0	0	0.286115	0.335807
Capana00g000644	0	0	0	0	0	0
Capana00g000645	0	0	0	0	0	0
Capana00g000646	1.92911	4.00096	7.32121	22.1522	4.86114	4.82683
Capana00g000647	15.6521	17.0581	9.62884	9.93117	15.6767	11.0165
Capana00g000648	0.175035	0.391347	1.05633	1.90936	1.65185	0.866895
Capana00g000649	0.74043	0	0	0	0.626796	0
Capana00g000651	0	0	0	0	0.051443	0.09967
Capana00g000652	0	0	0	0	0	0
Capana00g000653	6.92604	16.1139	20.6157	42.8551	27.0279	29.7401
Capana00g000656	12.9795	1.86734	0.960047	1.16631	3.79637	1.94452
Capana00g000657	17.585	10.937	6.00065	8.93671	11.1979	12.6473
Capana00g000658	7.12706	5.41653	3.18013	3.25991	4.45551	3.62486
Capana00g000659	0.24469	0	0	0	0	0
Capana00g000660	0.667652	0	0	0	0	0.06061
Capana00g000662	0	0	0	0	0	0
Capana00g000663	30.3214	26.8189	80.3893	216.429	36.1622	78.2355
Capana00g000664	10.6797	10.3403	6.45541	10.3829	10.6561	7.31376
Capana00g000665	2.47236	1.40796	1.05434	1.88314	1.99607	1.74818
Capana00g000666	0	0	0	0	0	0
Capana00g000667	0	0	0	0	0	0
Capana00g000668	17.5206	18.1576	12.1889	2.59699	10.5232	5.85077
Capana00g000669	0.476098	0.664225	0.274039	0	0.376107	0.06657
Capana00g000670	31.1448	13.3053	20.787	11.2351	11.6742	14.9673
Capana00g000672	27.73	33.2574	32.1906	33.2082	31.7591	25.2959
Capana00g000675	0	0	0	0	0	0
Capana00g000676	0	0	0	0	0	0
Capana00g000677	84.5126	54.6973	46.0892	28.972	36.3491	44.5151
Capana00g000678	0	0	0	0	0	0
Capana00g000679	0.085572	0	0	0.080985	0.085425	0.58433
Capana00g000680	0	0	0	0	0.171153	0
Capana00g000681	8.44521	1.32179	0.371605	2.41804	3.47589	4.91403
Capana00g000682	0	0	0	0	0	0
Capana00g000683	0.606896	0.760555	2.25326	6.60752	2.31626	2.20957
Capana00g000684	34.8736	42.6738	45.4113	42.4977	42.4781	32.3494
Capana00g000685	0	0	0	0	0	0
Capana00g000687	0	0	0	0	0	0
Capana00g000688	822.024	3170.51	2493	1272.81	3163.95	901.029
Capana00g000691	0	0	0	0	0	0
Capana00g000692	0	0	0	0	0	0
Capana00g000693	0.414446	0	0.372408	0	0	0
Capana00g000694	0	0	0	0.096248	0	0
Capana00g000695	0.134786	0	0.327933	1.0673	0.250586	0.401755
Capana00g000696	0.037268	0.076347	0.228524	0.38033	0.176933	0.437528
Capana00g000697	5.27077	5.37215	22.8697	35.3497	6.04831	12.1657
Capana00g000699	0.879254	0.539085	0.433725	0.591802	0.483358	0.56149
Capana00g000700	5.35658	8.38527	3.18456	0.748193	1.93354	2.79638
Capana00g000701	149.446	108.64	317.931	97.8887	89.1456	80.8893
Capana00g000702	0	0	0	1.96196	1.94337	1.7694
Capana00g000703	0.367553	0.402807	0.253743	1.65749	0.483651	0.590316
Capana00g000704	8.85056	0.990587	0.036177	0	0.652455	0.882021
Capana00g000705	0	0.041716	0.542079	0	0.060609	0
Capana00g000706	4.96141	6.10573	3.61221	4.91791	6.03608	3.85848
Capana00g000707	1.22521	2.44677	0.644199	2.31926	1.78904	1.56013
Capana00g000708	1.21359	2.61724	2.58855	2.49495	1.27211	1.54227
Capana00g000709	0	0	0	0	0	0
Capana00g000710	7.87563	4.32846	8.35665	10.456	3.18828	4.07352
Capana00g000712	0.364918	0.193773	0.17199	0.13034	0	0.118712
Capana00g000713	0.77095	0.90391	0.153345	0.234534	0.189376	0.147725
Capana00g000714	0.999396	2.82929	1.60972	1.00404	1.5826	1.63403
Capana00g000715	0	0	0	0	0	0
Capana00g000716	7.37058	11.1943	10.1169	7.28151	8.13481	9.12407
Capana00g000717	0	0	0.037384	0.077005	0.134966	0.303893
Capana00g000718	5.54285	5.24706	3.18394	5.28417	4.05781	4.08785
Capana00g000719	0	0	0	0	0	0
Capana00g000720	139.468	429.451	1041.6	1438.34	659.312	858.367
Capana00g000721	0	0	0	0	0	0
Capana00g000724	11.0073	5.60119	5.94898	5.6806	8.41453	6.86459
Capana00g000725	4.97262	3.67497	2.00059	0.997813	3.11894	2.25166
Capana00g000726	0.464032	0.184072	0.208574	0.068193	0.262947	0.307834
Capana00g000728	0	0	0	0	0	0
Capana00g000730	0	0	0	0	0	0
Capana00g000731	0	0	0	0	0	0
Capana00g000732	0	0	0	0.103057	0	0
Capana00g000733	0	0	0	0	0	0
Capana00g000734	6.43415	8.74022	5.59684	7.13832	5.93188	5.95529
Capana00g000735	0	0	0	0	0	0
Capana00g000736	5.55048	1.25831	0.812221	0.306556	1.13654	0.870533
Capana00g000737	0.273163	0	0	0	0	0
Capana00g000738	0	0	0	0	0	0
Capana00g000739	0	0	0	0	0	0
Capana00g000740	0	0	0	0	0	0
Capana00g000741	60.4555	69.6629	125.336	152.073	229.889	230.591
Capana00g000742	5.61874	5.81594	2.95548	5.44615	4.69879	4.37383
Capana00g000743	77.4543	98.9288	109.158	92.9606	95.4161	68.3982
Capana00g000744	12.1053	3.84308	2.27897	3.63788	4.69847	6.66602
Capana00g000747	0	0	0	0	0	0
Capana00g000749	0	0	0	0	0	0
Capana00g000751	11.7417	8.07727	8.27516	5.9262	7.6305	6.81883
Capana00g000752	0.104895	0.787839	0.255479	0	0.258262	0
Capana00g000753	0.145894	0.204457	0.375442	0.340962	0	0.385403
Capana00g000756	63.0472	54.3866	201.896	498.655	69.6861	182.286
Capana00g000757	0	0	0	0	0	0
Capana00g000758	0	0	0	0	0	0
Capana00g000759	0.004422	0	0	0.005763	0	0
Capana00g000760	0.37977	0.179037	0.255431	0.536491	0.292468	0.315515
Capana00g000764	0.309931	0	0.119672	0.234841	0.915423	0
Capana00g000768	0	0	0	0	0	0.139694
Capana00g000769	4.89803	2.51741	2.37779	5.97242	3.14046	3.40346
Capana00g000770	0	0	0	0	0	0
Capana00g000771	0	0.03696	0.160598	0	0.187793	0.046471
Capana00g000772	0	0	0	0	0	0
Capana00g000773	0	0	0	0	0	0
Capana00g000774	0.304481	0	0.137304	0	0.053085	0
Capana00g000775	0.272096	0.230446	0.293267	0.518706	0	0.323803
Capana00g000776	0	0	0.166376	0.200809	0.017927	0
Capana00g000779	0	0	0	0	0	0
Capana00g000780	0	0	0	0	0	0
Capana00g000781	0	0	0	0	0	0
Capana00g000782	0	0	0	0	0	0
Capana00g000784	0	0	0	0	0	0
Capana00g000785	0	0	0	0	0	0
Capana00g000787	3.86426	1.024	0.826701	1.33393	1.05748	4.11313
Capana00g000788	5.17572	3.12433	0.268778	2.34018	0.408469	2.56128
Capana00g000790	19.9458	18.2975	10.0614	15.1121	14.904	15.9581
Capana00g000791	15.9756	15.8613	10.1911	10.4125	12.1003	11.9408
Capana00g000794	0.42751	2.26954	1.17413	0.09386	0	0
Capana00g000795	0	0	0.164938	0	0	0
Capana00g000799	2.92788	1.4088	1.74624	4.41856	10.5052	4.66103
Capana00g000800	0	0	0	0	0.110198	0
Capana00g000801	0.073211	0.30005	1.48005	2.02651	0.093794	0.735047
Capana00g000802	0	0	0	0.270252	0	0
Capana00g000803	0.050623	0.122481	1.29581	1.59219	0.575132	0.980497
Capana00g000807	23.3901	28.1621	17.1241	31.4006	26.0191	22.9619
Capana00g000808	0.120961	0.097832	0.070678	0.199755	0.187455	0.129411
Capana00g000809	0.258383	0	0	0.275717	0.439258	0.056828
Capana00g000810	0	0	0	0.089753	0.076376	0.20049
Capana00g000811	0	0	0	0	0	0
Capana00g000812	0	0	0	0	0	0
Capana00g000813	0	0	0	0	0	0
Capana00g000814	0	0	0	0	0	0
Capana00g000815	105.392	121.402	112.67	78.4453	118.798	110.628
Capana00g000816	42.3115	36.382	28.9137	26.4513	29.9723	26.8585
Capana00g000817	15.6738	3.03968	1.90566	2.56425	5.39277	4.41333
Capana00g000818	0	0.349365	0	0.195436	0.315019	0.693639
Capana00g000819	0	0	0	0	0	0
Capana00g000820	33.4722	27.7062	23.2552	34.2858	30.5257	29.1561
Capana00g000822	0	0	0	0	0	0
Capana00g000825	0	0	0	0	0	0
Capana00g000826	3.10548	2.18064	3.81557	6.07705	5.30941	8.28201
Capana00g000829	58.6338	52.5223	166.8	367.865	57.8997	132.964
Capana00g000831	0	0	0.02563	0.168092	0.01045	0
Capana00g000832	0	0	0.011185	0	0	0
Capana00g000833	0	0	0	0	0	0
Capana00g000834	0	0	0	0	0	0
Capana00g000835	0	0	0	0	0	0
Capana00g000836	0	0	0	0	0	0
Capana00g000837	0.058071	0.043954	0	0	0.018213	0
Capana00g000839	414.851	15.4806	11.6199	16.4027	52.3146	174.887
Capana00g000840	0	0	0	0	0	0
Capana00g000841	0	0	0	0	0	0
Capana00g000842	32.1115	14.8879	13.6246	14.1175	14.6912	17.7254
Capana00g000843	100.109	66.76	52.7281	80.7037	77.8631	79.7667
Capana00g000844	15.4314	11.6521	10.8002	6.9024	12.2787	11.9484
Capana00g000845	8.98866	3.38817	1.49307	1.31569	3.39344	3.74618
Capana00g000846	0	0	0	0	0	0
Capana00g000847	29.6527	33.5594	22.7081	28.8614	30.2922	23.2297
Capana00g000848	21.3699	1.03179	0.918848	1.91045	4.79075	12.8991
Capana00g000849	0	0	0	0	0	0
Capana00g000850	4.80413	0.562071	1.45561	2.46143	3.45976	2.96266
Capana00g000851	7.05896	8.18761	5.42007	8.70507	6.89156	5.474
Capana00g000852	23.6727	5.64781	5.73716	3.7425	4.26565	8.35822
Capana00g000853	0.03611	0.067546	0.110402	0.131142	0.033609	0.410793
Capana00g000854	11.2322	3.29493	3.49431	1.0622	3.78708	4.80448
Capana00g000856	0	0	0	0	0	0
Capana00g000857	0	0	0.448048	1.4852	0.500621	2.48009
Capana00g000858	0	0	0.148815	0.611032	0.14142	1.4522
Capana00g000859	1.08342	0.584	0.312511	0.420402	0.561894	0.586324
Capana00g000860	2.438	1.68683	0.90396	1.02319	1.38168	1.37083
Capana00g000861	25.4634	31.5702	30.1257	75.4393	37.9933	46.3281
Capana00g000864	0	0	0	0	0	0
Capana00g000865	0.02584	0	0	0.11962	0.217582	0.560335
Capana00g000866	13.174	8.96119	9.27745	9.05323	11.6745	10.2631
Capana00g000867	0.439314	0	0	0	1.86649	0.150477
Capana00g000868	12.3482	12.9691	9.73628	10.3319	13.6332	9.84149
Capana00g000869	4.11972	2.03966	1.79405	2.21381	2.08396	3.49911
Capana00g000870	15.6981	15.8253	12.8069	14.7429	14.6002	13.2414
Capana00g000871	263.948	289.276	348.686	200.709	283.081	304.171
Capana00g000873	103.913	186.167	59.9371	50.05	149.709	77.1423
Capana00g000874	24.1522	45.02	123.338	115.479	70.1923	58.5771
Capana00g000875	4.43717	0.52554	0.486924	0.050963	1.47375	0.90871
Capana00g000879	0	0	0	0	0	0
Capana00g000880	13.0675	9.85121	6.10584	1.02957	3.27572	7.92967
Capana00g000881	14.0319	11.4345	8.39549	9.54624	12.233	9.04157
Capana00g000882	0	0	0	0	0	0
Capana00g000883	0	0	0	0	0	0
Capana00g000884	0	0	0.162458	0.174167	0	0
Capana00g000886	0	0	0	0	0	0
Capana00g000887	0	0	0	0	0	0
Capana00g000889	0	0	0	0.329445	0.074519	0
Capana00g000890	0	0	0	0	0	0
Capana00g000891	0	0	0	0	0	0
Capana00g000894	6.77366	3.69114	0.502913	0.431975	1.53907	2.04193
Capana00g000897	2.12186	2.77532	1.17297	2.80411	4.28853	2.97733
Capana00g000898	7.35586	4.75529	4.24671	4.00394	4.11575	5.20423
Capana00g000900	601.287	893.775	978.593	1222	1306.16	989.212
Capana00g000901	0.680074	1.35975	0.668361	0.230738	0.767471	2.17849
Capana00g000902	0.462632	0.450082	0.44221	0.623522	0.549444	0.512061
Capana00g000904	0	0	0	0	0	0
Capana00g000906	0	0	0	0	0	0
Capana00g000909	27.1241	62.522	101.464	23.1653	14.8835	21.7165
Capana00g000910	46.3417	106.649	172.951	55.0376	34.9354	46.5739
Capana00g000912	0	0	0.070931	0	0	0
Capana00g000913	0	0	0	0	0	0.175466
Capana00g000914	0	0	0.138233	0.1983	0	0
Capana00g000916	13.3838	10.9645	11.0497	10.7941	9.75765	10.7181
Capana00g000917	18.8471	15.6155	10.3521	11.0102	14.7383	13.9805
Capana00g000918	1.02906	0	0	0.597667	1.17173	0.729802
Capana00g000919	25.1461	20.1711	11.744	15.6819	26.1736	18.77
Capana00g000920	5.81857	5.33872	3.11068	5.11692	8.90072	5.78084
Capana00g000922	9.92431	6.83896	4.60833	5.98833	10.2656	9.97734
Capana00g000923	0.060529	0.321925	0.109831	0.826329	0.510897	1.33045
Capana00g000924	9.59905	8.17155	3.21399	7.70783	6.87888	7.07425
Capana00g000926	20.565	2.24351	3.19577	0.884028	2.79233	6.6074
Capana00g000927	1.48758	0	0.596862	0	0.16096	0.604318
Capana00g000929	9.71492	10.0106	4.66933	6.95495	8.07438	6.56758
Capana00g000930	0	0	0	0	0	0
Capana00g000931	4.43991	5.93309	2.8403	5.02222	3.78561	4.10534
Capana00g000932	0	0	0	0	0	0
Capana00g000934	19.5009	15.5632	15.4538	14.8235	15.6891	15.1069
Capana00g000936	0	0	0	0	0	0
Capana00g000937	93.5184	58.047	62.6321	145.255	86.1293	100.358
Capana00g000938	6.9427	2.83979	2.45311	5.16328	5.14637	5.60479
Capana00g000939	0	0	0	0	0	0
Capana00g000940	0	0	0	0	0	0
Capana00g000942	6.63305	4.88731	3.67675	3.60692	3.27027	2.70648
Capana00g000943	204.443	176.963	106.416	59.0239	150.422	109.618
Capana00g000944	0.839674	0.412239	1.25401	2.41435	0.730181	0.893569
Capana00g000945	0.228635	0.06572	1.07583	1.45079	0.67444	0.182831
Capana00g000946	0	0	0	0	0	0.080121
Capana00g000949	79.6934	87.7007	64.1521	17.0894	33.1998	22.4085
Capana00g000950	0	0	0	0	0	0
Capana00g000951	28.3679	14.5461	17.9325	17.0581	14.0577	20.1525
Capana00g000952	2.55848	0.993728	1.30972	1.63975	2.15702	1.80206
Capana00g000953	3.29393	2.00723	1.33969	3.13719	2.81905	2.29436
Capana00g000954	0	0	0	0	0	0
Capana00g000955	29.7379	48.8181	29.3115	4.95154	32.6415	17.1445
Capana00g000956	0	0	0	2.35268	0.285055	0.291641
Capana00g000958	9.44738	17.5833	19.3033	22.6567	9.98501	9.18537
Capana00g000959	3.0446	0.193925	0.026444	0	0.352628	0.450754
Capana00g000960	21.1612	18.6283	13.5297	9.65017	14.751	14.3196
Capana00g000961	32.4176	42.5207	38.9767	47.5603	43.4615	36.8096
Capana00g000962	0	0	0	0	0	0
Capana00g000963	0	0	0	0	0	0
Capana00g000964	0	0	0	0.023371	0	0
Capana00g000965	0	0.047611	0.318958	0.302463	0.127449	0.120571
Capana00g000966	0.016475	0	0.021423	3.1979	0.264481	0.395704
Capana00g000967	9.77127	7.57927	15.1452	128.847	20.5741	49.3056
Capana00g000968	0	0	0	0	0	0
Capana00g000969	0	0	0	0	0	0
Capana00g000970	0.110927	0	0.010418	0	0	0
Capana00g000971	0	0	0	0	0	0
Capana00g000972	13.2262	9.09466	13.6692	47.7014	14.1786	21.7104
Capana00g000973	0.145953	0	0.452188	0.592334	0.01463	0
Capana00g000974	0	0	0	0	0	0
Capana00g000975	0	0	0.007915	0.0754	0.007743	0
Capana00g000976	0.017197	0	0.087745	0.325119	0.142402	0.223629
Capana00g000977	9.51649	14.3024	24.2364	23.6986	18.0939	17.8883
Capana00g000978	28.0969	36.0855	39.7711	39.5901	36.2816	25.9409
Capana00g000979	28.1281	22.9262	17.8971	16.8429	22.449	21.0693
Capana00g000980	41.579	24.5056	20.6574	22.1888	33.9114	34.2736
Capana00g000982	0	0	0	0	0	0
Capana00g000983	0	0	0	0	0	0
Capana00g000984	49.8349	84.0646	68.885	50.9835	54.2635	52.4499
Capana00g000985	34.3449	42.3091	37.3083	45.8293	49.7205	42.2445
Capana00g000986	0	0	0	0	0	0
Capana00g000987	0	0.327415	0.233914	0.591621	0	0.093169
Capana00g000988	3.43978	3.78035	2.84851	5.5709	3.6636	4.06279
Capana00g000989	7.20844	9.25582	7.3702	9.39849	8.26592	7.96396
Capana00g000991	3.17517	0.880148	0.73	0.868019	2.48239	3.33714
Capana00g000992	0	0	0	0	0	0
Capana00g000993	42.3108	23.3271	20.2893	13.6362	26.6387	18.7616
Capana00g000995	4.44221	10.8509	11.8954	14.053	10.2698	6.0946
Capana00g000996	15.3079	17.1601	12.4045	10.0794	14.6641	11.556
Capana00g000999	5.73761	4.73655	19.1984	78.6421	12.1567	35.66
Capana00g001000	0	0	0.029938	0.02774	0	0
Capana00g001001	0	0	0	0	0	0
Capana00g001002	0.488178	0.252359	1.90125	4.2681	0.739426	1.73073
Capana00g001003	0	0	0.140547	0.689406	0	0.114824
Capana00g001004	0	0	0	0	0	0
Capana00g001005	0	0	0	0.024389	0.061786	0.091613
Capana00g001006	0.054617	0	1.54896	1.50587	1.43353	2.71622
Capana00g001007	0	0	0	0	0	0
Capana00g001008	1.97773	1.16315	0.379119	0.391792	1.99499	0.916944
Capana00g001009	14.9527	16.5452	16.1547	31.0448	15.0164	16.6409
Capana00g001010	1.82025	1.86161	1.20067	3.56157	3.33334	2.21122
Capana00g001012	0	0	0	0	0	0
Capana00g001014	5.40654	3.23038	4.05716	4.90854	5.39729	5.57741
Capana00g001015	3.80757	1.5123	0	0	0.438612	1.63887
Capana00g001016	2.31511	1.32018	0.819406	0.197571	0.397568	1.19754
Capana00g001017	0.958091	0	0	0	0	0
Capana00g001018	205.212	262.849	85.4817	56.534	225.592	118.156
Capana00g001019	6.30478	5.09133	3.16587	4.94749	5.0918	4.96596
Capana00g001020	1.98267	1.1536	0.419395	0.42368	0.825562	0.91952
Capana00g001021	0.497713	0	0	0	0	0
Capana00g001022	18.702	10.1167	10.8469	31.2015	27.2839	32.9527
Capana00g001023	8.7464	19.491	17.4831	15.9417	19.553	11.1956
Capana00g001024	0.993266	0.374602	0.472386	0.413167	0.531883	0.452952
Capana00g001025	0.147068	0.035309	0.021135	0	0.048255	0
Capana00g001026	0.765992	0.23859	0.26577	0.189735	0.25903	0.249802
Capana00g001027	6.77654	0.846357	1.38447	0.70584	1.52965	2.84402
Capana00g001028	7.83377	8.99012	6.75376	5.56795	7.37821	8.18839
Capana00g001029	0	0	0	0	0	0
Capana00g001030	4.08532	4.36137	1.98116	2.69668	2.05394	1.13347
Capana00g001031	0.641356	0.18027	0.099721	0.565232	0.22616	0.139877
Capana00g001032	38.808	35.2411	25.3855	14.5699	26.5419	25.4232
Capana00g001033	87.9056	201.988	180.375	159.129	150.697	144.534
Capana00g001034	5.20614	2.40051	2.82734	2.68814	3.5388	3.23859
Capana00g001035	5.53097	3.69164	2.34087	3.3589	4.22592	4.44805
Capana00g001036	0	0	0	0	0	0
Capana00g001037	4.3466	3.41834	4.40353	9.67727	3.9943	5.93977
Capana00g001039	0	0	0	0	0	0
Capana00g001041	1.24956	1.53785	0.383299	1.22726	1.08216	1.26765
Capana00g001042	0	2.3445	5.56249	2.04057	0	6.73809
Capana00g001044	0	0	0.313947	0.337051	0	0.086567
Capana00g001045	0	0	0	0	0.43276	0
Capana00g001046	0	0	0	0	0	0
Capana00g001047	0	0	0	0	0	0
Capana00g001048	0	0	0	0	0	0
Capana00g001050	14.9319	3.36095	6.02087	6.22747	4.38235	7.7526
Capana00g001051	18.8106	11.3169	13.1842	13.7827	13.8568	16.1855
Capana00g001053	4.97349	4.061	2.91269	3.9834	2.49547	3.7823
Capana00g001054	0.137027	0.20282	0	0.277195	0.294818	0
Capana00g001056	0	0	0	0	0	0
Capana00g001057	0.958215	1.87382	5.38713	14.3434	5.26965	10.7443
Capana00g001059	1.80255	1.25456	0.478086	1.48269	0.732036	1.73717
Capana00g001060	0	0	0	0	0	0
Capana00g001061	72.6726	41.0839	31.3746	9.17714	42.83	37.2293
Capana00g001062	0	0	0	0	0	0
Capana00g001064	0	0	0	0	0	0
Capana00g001065	16.9271	7.11571	2.79898	1.39452	8.08285	23.7582
Capana00g001066	0	0	0	0	0	0
Capana00g001067	0	0	0	0.069573	0	0.115819
Capana00g001068	0	0	0	0.109463	0.094649	0.060626
Capana00g001069	2.20504	1.57907	1.1794	1.13116	1.1039	0.957142
Capana00g001071	84.8838	57.0642	48.0321	45.1034	59.0412	59.9861
Capana00g001072	65.981	61.2286	62.9523	65.5815	63.0578	61.8692
Capana00g001073	0	0	0	0	0	0
Capana00g001074	0	0.131247	0.095175	0	0	0
Capana00g001075	0.039652	0	0	0	0	0
Capana00g001076	1.23667	1.17415	0.374137	0.509579	0.43752	0.596077
Capana00g001077	14.5677	15.1273	18.6868	11.6737	14.2086	13.3171
Capana00g001078	0	0	0	0	0	0
Capana00g001079	3.58327	2.27938	1.13981	0.631614	1.40434	3.28622
Capana00g001080	30.6897	16.2805	18.3105	17.546	10.6301	30.6758
Capana00g001081	0.404893	0.666331	0.048895	0.245236	0.22596	0.344523
Capana00g001083	2.57705	2.96079	1.25442	0.455663	1.84113	1.46153
Capana00g001084	10.9491	8.74892	7.47752	11.3317	9.02437	8.46906
Capana00g001086	1.62715	0.532284	0.186317	0.450181	0.659557	0.605346
Capana00g001087	16.8047	17.6154	22.0643	20.7316	14.0945	13.72
Capana00g001088	0	0	0	0	0	0
Capana00g001089	2.42767	1.99476	0.901876	1.65917	1.08542	1.08057
Capana00g001090	0	0	0.081595	0	0	0
Capana00g001091	1.20849	1.22472	3.75008	9.58849	1.72871	2.62127
Capana00g001092	0	0	0	0	0.083167	0
Capana00g001093	0	0	0	0	0	0
Capana00g001094	9.26012	4.92358	3.18629	0.298422	2.11105	2.22424
Capana00g001096	32.708	738.545	10.4551	7.38165	229.394	14.2705
Capana00g001097	0	0	0	0	0	0
Capana00g001098	0.113552	0	0	0	0	0
Capana00g001099	8.04117	5.83885	3.22749	2.49124	4.83752	4.58572
Capana00g001101	0.089302	0	0.178022	0	0	0
Capana00g001102	0	0	0	0	0	0
Capana00g001103	0	0	0	0	0	0
Capana00g001104	0.00687	0.020171	0	0.010076	0	0
Capana00g001105	13.265	8.13468	18.1141	44.7821	14.627	25.772
Capana00g001107	0	0	0.06549	0.066999	0	0.075419
Capana00g001108	1.96825	1.11949	4.81111	9.56897	6.64516	7.74413
Capana00g001109	180.963	150.235	439.54	1049.1	183.192	435.981
Capana00g001111	0.046355	0	0	0.172608	0.050336	0.257746
Capana00g001113	85.2626	73.6523	183.724	436.989	91.3802	151.61
Capana00g001116	0	0	0	0	0	0
Capana00g001117	0.118424	0	0	0	0.101843	0
Capana00g001118	3.0602	0	0	0.847702	0	0
Capana00g001119	0	0	0	0	0	0
Capana00g001121	0	0	0	0	0	0
Capana00g001122	0	0	0	0	0	0
Capana00g001123	0	0	0	0	0	0
Capana00g001124	0	0	0	0	0	0
Capana00g001125	0	0	0	0	0	0
Capana00g001127	0.229	0.237412	0.842404	1.14845	0.290875	0.455448
Capana00g001128	0	0	0	0.481831	0	0
Capana00g001129	0.521716	0.631598	1.43483	5.52192	6.11017	4.30943
Capana00g001130	0	0	0	0	0	0
Capana00g001132	10.7507	4.45372	2.45688	2.38128	6.53045	7.54984
Capana00g001133	12.8751	3.22455	3.91391	2.55387	6.89597	9.43844
Capana00g001134	0	0	0	0	0	0
Capana00g001135	0	0	1.14403	1.72013	0.387605	1.08881
Capana00g001136	0.134473	0.113027	0.902854	1.80222	0.167416	0.622261
Capana00g001137	0	0	0	0.025758	0.000294	0.028264
Capana00g001138	0	0	0.093786	0	0	0
Capana00g001139	0.009655	0.112876	0.835759	0.826692	0.232997	0.162106
Capana00g001140	0	0	0	0	0	0
Capana00g001142	16.8343	5.42141	1.82319	0.588904	4.68195	8.28507
Capana00g001144	17.3101	12.6138	12.5753	13.9883	17.4978	15.6779
Capana00g001145	27.2561	35.8503	41.8774	60.1378	41.3114	32.761
Capana00g001147	0	0	0	0	0	0
Capana00g001149	0.280302	0.551277	0.084799	0.109198	0.309513	0.057255
Capana00g001150	34.8159	11.2851	9.94779	3.8244	10.3142	9.71217
Capana00g001151	3.1793	4.94651	1.09908	0.535938	1.5998	0.444873
Capana00g001152	65.9307	71.8137	54.3877	65.041	61.9515	63.3164
Capana00g001154	1.29915	0.396847	0.387877	0.134829	0.280717	0.244679
Capana00g001155	0	0	0	0	0	0
Capana00g001156	10.0159	4.20825	7.70891	19.1961	11.9537	20.1669
Capana00g001158	12.8062	14.0638	8.68859	13.6634	13.1315	12.7404
Capana00g001159	0.367306	0.019124	0	0	0	0
Capana00g001160	0.092373	0	0	0	0	0
Capana00g001161	0.116411	0	0	0	0	0
Capana00g001162	0	0	0	0	0	0
Capana00g001163	0.780829	0.551259	0	0.299858	0.481962	0
Capana00g001164	0	0.047475	0	0	0	0
Capana00g001165	10.3506	8.68676	6.47842	2.73606	6.9918	7.04764
Capana00g001166	0.664129	0	0.090823	0	0.076337	0.201084
Capana00g001167	1.61084	2.14264	1.39175	1.54123	1.29965	1.43352
Capana00g001170	0	0	0	0	0	0
Capana00g001171	17.1086	20.1273	14.8559	20.7272	21.3002	23.9469
Capana00g001172	1.60996	1.64323	1.17424	4.19628	7.10178	7.13583
Capana00g001173	0.453665	0.86523	0.2245	0.429287	2.16032	1.02754
Capana00g001174	1.65365	4.46431	4.1832	8.27422	9.53303	6.61257
Capana00g001175	0	0	0	0	0	0
Capana00g001176	0	0	0	0	0	0
Capana00g001177	0.57633	0.179799	0	0	0.346176	0.301969
Capana00g001178	67.7387	85.0208	75.5145	65.4692	98.2568	61.5754
Capana00g001179	26.787	21.808	15.5243	16.9628	17.7273	19.9983
Capana00g001180	0.000155	0.028938	0.949591	1.48989	0.690939	0.765962
Capana00g001181	0.10488	0.1763	0.453974	0.156813	0.003218	0.037267
Capana00g001182	0.101089	0	0.52487	0.972246	0.099363	0.385662
Capana00g001184	0	0	0	0	0	0
Capana00g001185	0	0	0	0	0	0
Capana00g001186	0	0	0	0	0	0
Capana00g001187	0	0	0	0	0	0
Capana00g001188	0.356152	0.302234	0.828915	2.38612	0.48608	0.877242
Capana00g001191	0	0	0	0	0	0
Capana00g001192	0	0.145354	0	0	0	0
Capana00g001193	0	0	0	0.117479	0	0
Capana00g001195	15.8237	14.3091	52.8847	125.193	17.9004	40.7904
Capana00g001197	2.45011	1.04163	0.579182	0.60742	1.02416	1.14811
Capana00g001198	2.83047	2.02239	1.76268	1.43741	1.5903	1.33113
Capana00g001199	0	0	0	0	0	0
Capana00g001200	0	0	0	0	0	0
Capana00g001201	67.0427	28.5261	25.23	48.4015	34.9411	46.6582
Capana00g001202	0.305239	0	0	0.120403	0.409762	0.49677
Capana00g001203	0	0	0	0	0	0.477632
Capana00g001204	3.18319	1.95644	1.03365	2.74954	1.25887	2.61684
Capana00g001205	8.55761	14.2305	10.1922	13.7559	10.3165	8.67935
Capana00g001206	1.2145	0.302179	0.697154	0.133216	0.381453	0.551449
Capana00g001207	0	0	0	0	0	0
Capana00g001209	0	0	0	0	0	0
Capana00g001210	0.055198	0	0	0	0	0
Capana00g001211	7.09002	4.27285	1.48664	1.03847	1.85881	1.91941
Capana00g001212	0	0	0	0	0	0
Capana00g001213	82.1787	7.39423	4.60464	1.06235	4.17225	50.7442
Capana00g001215	2.20076	3.5012	6.90451	10.3111	3.07798	3.91604
Capana00g001216	116.697	211.651	146.259	227.904	232.646	176.18
Capana00g001217	22.5098	52.8278	27.4186	62.239	55.5856	43.2862
Capana00g001219	0.156923	0	0.231366	1.04807	0.117243	0.127844
Capana00g001220	0	0	0.723923	1.65022	0.139234	0.474919
Capana00g001221	0.01178	0	0.286649	0.410454	0	0.105025
Capana00g001222	0	0	0	0	0	0
Capana00g001223	0.051955	0	0	0	0	0
Capana00g001225	6.85501	6.65602	2.32595	3.7715	5.1767	3.74943
Capana00g001226	1.06772	1.35851	1.06707	5.11127	1.14514	6.53109
Capana00g001227	13.4811	2.26545	2.08126	0.504344	2.02513	0.932897
Capana00g001228	15.772	4.18394	3.18003	0.261542	1.35765	1.55393
Capana00g001230	52.1297	72.8564	55.8898	41.5853	58.3644	48.1893
Capana00g001231	0	0	0	0	0	0
Capana00g001233	0	0	0	0	5.1627	0
Capana00g001234	6.05304	3.20454	6.8588	8.52811	2.64849	3.0014
Capana00g001236	0.601429	0.487031	0.425079	0.398176	0.654162	0.426309
Capana00g001237	8.61837	4.43694	1.55685	1.875	1.95163	2.68339
Capana00g001238	0	0	0.152588	0	0.107933	0
Capana00g001239	1.51029	2.38098	1.79062	0.056927	0.856592	0.135066
Capana00g001240	35.6363	34.9287	29.1169	32.01	37.3022	32.4348
Capana00g001241	0	0	0	0	0	0
Capana00g001242	0	0.009134	0.261694	0.341903	0.178226	0.286094
Capana00g001243	0	0	0.605244	0.855824	0.09063	0.179882
Capana00g001244	0	0	0.042965	0.420143	0	0.076802
Capana00g001246	0.539293	0.695901	2.57795	2.90228	0.178002	1.28168
Capana00g001247	0.117354	0.072374	0.257814	0.629548	0.32647	0.220972
Capana00g001249	0	0	0	0	0	0
Capana00g001250	0.062916	0	0.058803	0.203024	0	0.178199
Capana00g001253	6.30248	8.074	14.6485	11.5291	6.38607	5.22013
Capana00g001254	0	0	0	0.333185	0	0
Capana00g001255	0	0	0	0	0	0
Capana00g001256	17.3753	23.885	12.1404	15.046	13.7161	11.997
Capana00g001257	7.11772	0.037862	0.232955	0	0.40792	0.771649
Capana00g001258	0	0.055261	0	0	0	0
Capana00g001259	14.1416	8.10211	3.33525	0.564232	9.72107	2.89338
Capana00g001260	0	0.074335	0	0	0.578771	0
Capana00g001261	0	0	0	0	0	0
Capana00g001262	0	0	0	0	0	0
Capana00g001263	120.685	24.1825	17.0046	11.2973	17.55	53.9566
Capana00g001264	0.123707	0	0	0	0	0
Capana00g001265	0	0	0	0	0	0
Capana00g001266	40.5907	36.4021	34.8507	38.6457	41.6977	42.917
Capana00g001269	1.32679	1.35382	2.12772	3.57947	1.681	2.255
Capana00g001271	21.5326	1.12636	0.8113	1.45245	4.25794	12.6515
Capana00g001272	7.39722	3.31928	3.81282	1.35745	2.79062	3.46474
Capana00g001273	3.15416	1.66886	1.21152	0.464721	0.984304	1.76074
Capana00g001274	0	0	0	0	0	0
Capana00g001276	0	0	0	0	0	0
Capana00g001277	0	0	0	0.204777	0	0
Capana00g001279	0	0	0	0	0	0
Capana00g001281	0	0	0	0	0	0
Capana00g001282	0	0	0	0	0	0
Capana00g001284	0	0	0.042973	0.007234	0	0.01598
Capana00g001285	0.055916	0.230315	0.631246	1.14879	0.215044	0.279296
Capana00g001289	0	0	0	0	0	0
Capana00g001292	4.56684	2.84074	2.28703	3.17151	2.58493	1.99435
Capana00g001294	0	0	0	0	0	0.185745
Capana00g001295	0	0	0	0	0	0
Capana00g001296	0	0.084363	0	0	0	0
Capana00g001297	0	0	0	0	0	0
Capana00g001299	0	0	0.01082	0.006734	0	0
Capana00g001300	14.8113	8.75821	19.9048	48.6444	15.9848	28.5163
Capana00g001302	0	0	0	0	0	0
Capana00g001303	0	0	0	0	0	0
Capana00g001304	0	0	0	0	0	0
Capana00g001305	3.29814	2.21558	1.23058	1.40236	1.74079	2.96238
Capana00g001306	0.058274	0	0	0	0	0
Capana00g001307	10.567	8.04297	4.6237	6.60557	6.27206	5.46053
Capana00g001308	12.1288	3.07929	2.00318	0.620731	3.48602	5.98156
Capana00g001309	5.51031	2.29689	1.18309	0.788301	2.16134	1.32019
Capana00g001310	0	0	0	0	0	0
Capana00g001311	0	0	0	0	0	0
Capana00g001313	4.33671	1.88905	2.44265	1.68902	1.82173	1.26969
Capana00g001314	7.51071	6.09506	3.63347	2.36265	5.47308	3.70374
Capana00g001315	0	0	0	0	0	0
Capana00g001316	0	0	0	0	0	0
Capana00g001317	0	0	0	0	0	0
Capana00g001319	1.5047	0	0	0.117512	0.105211	0.478693
Capana00g001320	0.177326	0	0	0	0.192556	0.174334
Capana00g001321	0.661296	0.274362	0	0.328986	0.154822	0.456863
Capana00g001322	0	0	0	0	0	0
Capana00g001323	5.495	4.13943	2.05856	1.41303	0	2.34559
Capana00g001324	0	0	0	0	0	0
Capana00g001328	0	0	0	0	0	0
Capana00g001329	0	0	0	0	0	0
Capana00g001331	22.1349	36.9726	29.4167	25.5812	22.4335	42.7809
Capana00g001332	0	0	0	0	0	0
Capana00g001333	1.13756	1.06859	1.79654	2.69214	0.37397	0.275931
Capana00g001334	0	0	0	0	0	0
Capana00g001335	5.35602	2.1618	8.34417	9.30446	0	3.40401
Capana00g001336	11.5721	3.31689	0.578051	0.422139	5.58894	3.28426
Capana00g001337	18.0404	19.2018	17.2996	22.533	20.0793	16.1623
Capana00g001338	12.9433	15.0825	7.12166	7.79793	11.9646	7.76911
Capana00g001340	0.03192	0	0	0.239565	0.218945	0.144005
Capana00g001341	0	0.253742	0	1.0209	0.366538	0.473891
Capana00g001342	0	0	0	0	0	0.091756
Capana00g001344	6.28905	4.76253	2.75757	2.2482	4.28177	3.78457
Capana00g001345	0.618271	0.580105	0.780478	0.391826	0.314972	0.235198
Capana00g001346	3.62593	5.03629	0.890441	0	1.28661	2.16407
Capana00g001347	0	0	0	0	0	0
Capana00g001348	0	0	0	0	0	0
Capana00g001351	3.18183	4.72368	2.22255	3.52118	2.98489	1.51892
Capana00g001352	5.73121	6.17018	1.75455	1.53202	2.89854	0.871835
Capana00g001353	22.7318	26.0871	24.4222	31.5325	31.7511	19.1545
Capana00g001355	25.8921	23.7078	52.4009	6.56001	1.20349	2.65416
Capana00g001356	10.6221	9.11583	48.0505	68.2239	17.6364	30.2723
Capana00g001357	0.96935	0.586646	1.12284	1.31182	0.737818	1.16612
Capana00g001358	15.1437	7.31105	6.05123	5.0662	6.58614	7.07673
Capana00g001359	0	0	0	0	0	0
Capana00g001360	0	0	0	0	0	0
Capana00g001361	0	0	0	0	0	0
Capana00g001362	11.9334	9.28554	8.04468	7.31772	7.73625	6.30607
Capana00g001363	0	0	0	0	0	0
Capana00g001364	14.1137	9.16325	5.78035	5.81293	8.21044	8.11404
Capana00g001365	15.5516	0.545043	0.664864	0.084289	0.443296	4.56093
Capana00g001366	0.577097	0.207023	0.091326	0.87793	0.883274	2.55883
Capana00g001367	0	0	0	0	0	0
Capana00g001368	0	0	0	0	0	0
Capana00g001370	0	0	0	0	0	0
Capana00g001371	0	0	0	0	0	0
Capana00g001372	0	0.321954	0	0	0.120415	0
Capana00g001373	0.070271	0	0	0.766476	1.68855	2.34244
Capana00g001374	0	0	0	0	0.240803	0.290448
Capana00g001375	0	0	0	0	0	0
Capana00g001376	0.396566	0	0	0	0	0
Capana00g001378	2.28242	1.49073	0.539204	4.63101	2.22595	2.68072
Capana00g001379	0	0	0	0	0	0.126501
Capana00g001380	0.381082	0.93547	3.00115	1.19308	1.26718	0.954034
Capana00g001384	0	0	0	0	0	0
Capana00g001385	40.6707	28.7453	26.4216	25.881	27.4581	38.7449
Capana00g001386	0	0	0	0	0	0
Capana00g001387	1.66238	0	1.75802	1.10415	2.11341	1.60013
Capana00g001388	24.0977	24.0196	16.3578	11.7949	16.73	13.0105
Capana00g001389	0	0	0	0	0	0
Capana00g001390	5.60622	4.70919	3.38021	4.84643	3.56747	2.98639
Capana00g001391	0	0	0	0	0	0
Capana00g001392	17.8448	8.55217	1.75519	1.71731	6.26734	6.76736
Capana00g001393	122.011	145.762	127.864	69.0218	160.744	136.098
Capana00g001394	6.24379	6.95118	2.20682	3.84484	4.73648	2.98599
Capana00g001398	48.9956	10.9575	7.48015	7.91114	10.8155	18.3484
Capana00g001399	4.14519	4.06684	2.37697	1.10381	1.172	2.20403
Capana00g001400	0	0	0	0	0	0
Capana00g001401	0	0	0	0	0	0
Capana00g001403	0	0	0	0	0	0
Capana00g001404	0	0	0	0	0	0
Capana00g001405	0	0	0	0	0	0
Capana00g001409	0	0	0	0	0	0
Capana00g001410	5.9089	4.94637	3.21021	4.07636	3.51533	4.01148
Capana00g001411	0	0	0	0	0	0
Capana00g001413	0	0	0	0	0	0
Capana00g001414	0	0	0	0	0	0
Capana00g001416	0.848635	0.740756	1.54123	0.964024	0.444738	0.851994
Capana00g001417	16.458	14.4404	13.241	5.01448	10.5431	9.68967
Capana00g001418	20.3515	6.33285	5.86452	4.8113	11.8202	17.9195
Capana00g001419	0	0	0	0	0	0
Capana00g001420	0	0	0	0	0	0
Capana00g001422	0.829991	1.38043	0.210678	0.150513	0.144306	0.185678
Capana00g001423	146.657	17.7006	9.38285	32.1251	38.1255	54.4973
Capana00g001424	4.63277	2.36443	1.57059	1.3033	2.54103	1.99177
Capana00g001425	0.343306	0.424317	0.656804	0.189568	0.521966	0.990893
Capana00g001426	3.78672	1.27359	0.755538	0.289945	0.741486	1.01709
Capana00g001427	2.08836	1.25657	0.62333	0.104332	0	0.186811
Capana00g001428	6.35734	8.5383	11.6734	21.0577	11.8125	11.4561
Capana00g001430	0	0	0	0	0	0
Capana00g001432	10.6986	10.7614	9.7989	17.5262	11.9165	12.2348
Capana00g001433	0.046513	0	0.082955	0.108911	0.021646	0.083555
Capana00g001434	0	0	0	0	0	0
Capana00g001436	0	0	0	0	0	0
Capana00g001437	0	0	0	0	0	0
Capana00g001438	0.132336	0	0	0	0.048145	0
Capana00g001439	0	0	0	0	0	0
Capana00g001440	9.07129	7.25994	4.04546	3.9601	7.98937	5.70426
Capana00g001441	5.17988	0.16205	0	0	0	0.392879
Capana00g001443	0	0	0	0	0.112252	0.01923
Capana00g001444	0.051969	0.268785	0.160804	0.310739	0.044291	0.962811
Capana00g001445	58.0879	60.8039	139.024	87.2067	99.4919	80.68
Capana00g001446	61.019	67.1479	177.102	105.16	117.125	101.203
Capana00g001447	0	0	0	0	0	0
Capana00g001448	1.39403	1.04231	0.248916	0.984143	0.474236	0.698442
Capana00g001449	2.90013	1.349	1.98877	3.63035	1.40469	1.22176
Capana00g001450	6.13133	0	2.46158	1.56054	0	0
Capana00g001451	0	0	0	0	0	0
Capana00g001453	4.3012	1.25299	1.20838	0.799588	2.18315	4.11258
Capana00g001454	0.172556	0	0	0	0	0
Capana00g001458	0	0	0	0	0	0
Capana00g001461	120.221	77.3033	50.7261	34.6949	52.5197	56.1406
Capana00g001463	0	0	0	0	0	0
Capana00g001464	0	0	0	0	0	0
Capana00g001465	0	0	0	0	0	0
Capana00g001467	0.369321	0.457583	0.751311	2.24225	0.350427	0.755361
Capana00g001469	0.053038	0	0.186192	0.414228	0	0.15883
Capana00g001470	9.19226	8.23426	31.7621	109.768	11.6352	35.8064
Capana00g001471	0	0	0	0	0	0
Capana00g001472	0	0	0	0	0	0
Capana00g001473	0	0	0.187279	0	0	0
Capana00g001474	0	0	0	0	0	0
Capana00g001475	0	0	0	0	0	0
Capana00g001478	33.2432	15.6088	11.1247	6.7082	9.85651	11.3567
Capana00g001479	0	0	0	0	0	0
Capana00g001480	19.4724	18.409	12.5263	25.7174	17.8683	19.1269
Capana00g001481	0	0.048953	0	0.183168	0	0.218249
Capana00g001482	0.359445	0.375841	0.440009	0.27073	0.166813	0.216423
Capana00g001483	150.137	338.568	197.337	321.342	244.414	159.2
Capana00g001484	19.5567	23.5691	35.234	33.3357	23.5188	27.1092
Capana00g001486	35.2028	40.1465	30.9873	41.7924	36.4259	33.3945
Capana00g001488	17.5727	9.39957	4.78555	5.0612	7.44527	7.85534
Capana00g001489	0.03672	0.306315	0.211565	0.516247	0.670838	0.131929
Capana00g001491	0	1.66456	1.17216	0	0	0.143616
Capana00g001492	0	0	0	0	0	0
Capana00g001493	0	0.109989	0.089486	0.17937	1.01211	0.264654
Capana00g001494	34.4738	23.5074	18.3432	14.899	18.7821	20.9649
Capana00g001496	1678.36	4560.79	6723.05	5932.27	4415.61	4477.13
Capana00g001497	650.875	1756.25	2039.11	2307.01	1461.91	1567.62
Capana00g001498	514.182	1442.51	1829.63	1694.73	1159.85	1253.77
Capana00g001499	49.1239	50.168	45.7763	47.2439	50.1257	52.0547
Capana00g001500	27.2512	20.0823	12.34	9.95185	19.2756	17.1193
Capana00g001501	0	0	0	0	0	0
Capana00g001502	0	0	0	0	0	0
Capana00g001503	185.655	293.868	257.74	201.566	278.425	225.12
Capana00g001505	10.6077	8.26507	5.87147	7.5909	7.34186	6.33709
Capana00g001506	0	0	0	0	0	0
Capana00g001507	0.11222	0.167157	0.20488	0	0.197473	0
Capana00g001508	0	0.109823	0	0	0	0
Capana00g001509	0	0	0	0	0	0
Capana00g001510	0	0.063862	0.097332	0	0.174418	0.161021
Capana00g001511	0.251579	0.337014	0.100858	0.947042	1.02874	1.01358
Capana00g001512	2.7698	2.8715	5.61248	6.0644	4.65029	2.92259
Capana00g001515	0.021904	0.033175	0.083495	0.318991	0.115069	0.18454
Capana00g001516	0	0	0	0	0	0
Capana00g001517	0	2.30817	0	0	1.67819	3.56856
Capana00g001518	0	0	0	0	0	0
Capana00g001522	1.28631	1.14057	0.687117	1.38334	1.12145	1.22907
Capana00g001524	0.092619	0	0	0.048777	0.173588	0
Capana00g001525	16.0441	6.5049	4.49086	4.01214	5.52586	7.0894
Capana00g001526	6.70283	5.26235	8.32051	1.7966	4.38005	3.10573
Capana00g001528	52.1331	53.9177	45.3013	21.6975	47.6624	37.0055
Capana00g001529	445.363	359.019	260.905	60.9189	286.206	235.937
Capana00g001530	1.81265	2.1773	1.27566	1.48831	1.36752	1.08923
Capana00g001532	24.0691	17.2182	12.6649	11.3745	13.9924	14.6221
Capana00g001533	0.201849	0	0	0	0	0
Capana00g001534	0	0	0	0	1.54479	2.06193
Capana00g001535	0	0	0	0	0	0
Capana00g001536	0	0	0	0	0	0
Capana00g001538	3.99741	3.86378	1.92388	1.36195	3.17301	2.36087
Capana00g001539	11.0471	7.26733	2.96517	0.471127	2.74072	4.68827
Capana00g001540	11.0197	17.9022	12.8123	17.7481	16.5503	12.8605
Capana00g001541	12.6606	15.3561	9.30663	11.3465	12.2654	11.5851
Capana00g001542	0.513141	0	0.153345	0.179123	0.191829	0
Capana00g001544	2.09786	0.569876	0.651943	0.561891	1.06963	1.98439
Capana00g001546	0	0	0	0	0	0
Capana00g001547	11.6732	12.5845	5.89749	5.61194	7.60085	6.03742
Capana00g001549	13.1945	1.04002	4.61526	3.30344	16.1033	36.5374
Capana00g001550	0.153484	0	0.599144	0.312132	0.172347	0.213922
Capana00g001551	0.297893	0	0.565058	0.18784	0.270134	0.529989
Capana00g001552	0.401407	0	0.027729	0.028367	0.382729	0.471384
Capana00g001553	0.39831	0	0	0.114971	0	0.151416
Capana00g001554	0.87518	0	0	0	0.332742	0.210559
Capana00g001555	0.157305	0	0.117112	0	0	0
Capana00g001556	0	0	0	0.087546	0	0
Capana00g001557	0	0	0.090762	0.025293	0.122406	0
Capana00g001558	8.1195	2.15456	1.42609	0.951486	5.2192	14.2282
Capana00g001561	0	0	0	0	0	0
Capana00g001563	1.65251	0.959932	0.621251	0	0.458052	0.414877
Capana00g001564	1.5781	0.48715	0	0	1.31225	0.467427
Capana00g001566	0.869686	0.243147	0.476464	0.056364	1.09246	0.323118
Capana00g001567	0.006964	0	0	0	0	0
Capana00g001568	0	0	0	0	0	0
Capana00g001569	0.165387	0	0	0	0.147119	0.555709
Capana00g001570	0	0	0	0	0	0
Capana00g001571	0	0	0	0	0	0
Capana00g001572	0.126282	0.083245	0	0.137263	0.101706	0.798565
Capana00g001573	1.72708	0.215804	0.190744	3.93859	6.12741	1.25524
Capana00g001574	0	0	0	0	0	0
Capana00g001576	3.17884	0.680153	0	0	1.07815	0.920988
Capana00g001577	28.7237	23.231	23.6191	33.5055	24.7025	30.4815
Capana00g001578	0	0	0	0	0	0
Capana00g001579	12.1559	0	0.238186	10.2931	7.35168	9.62378
Capana00g001580	0	0	0	0.14268	0	0.174856
Capana00g001581	0	0	0	0.049436	0	0
Capana00g001583	0.532407	0.238998	0.136504	0	0.35103	0.370402
Capana00g001584	0	0	0	0	0	0
Capana00g001585	17.7134	26.5725	27.6093	35.421	26.1695	22.7674
Capana00g001586	8.80459	5.22553	3.05972	8.66757	5.27835	6.68102
Capana00g001587	0.26881	0	0	0.580131	2.75019	2.99171
Capana00g001588	0	1.11357	0	6.81975	3.37862	5.09846
Capana00g001589	0	0	0	0	0	0
Capana00g001590	0	0	0	0	0	0
Capana00g001591	21.2864	11.9428	7.8852	5.47377	9.89433	10.9239
Capana00g001592	0	0	0	0	0	0
Capana00g001593	7.08105	1.45346	0.799469	0.768203	1.88533	2.85301
Capana00g001594	0.163101	0	0	0	0	0
Capana00g001595	0.015994	0	0	0	0	0
Capana00g001596	28.5366	33.1227	37.5303	46.8287	46.2757	37.4238
Capana00g001597	0	0	0	0	0	0
Capana00g001599	10.9336	8.84924	5.12691	3.88728	7.54207	5.9691
Capana00g001600	0	0	0	0	0	0
Capana00g001601	4.03072	2.1708	2.23232	0.907301	1.67928	2.60005
Capana00g001602	0.987852	1.18034	0.500663	0.428777	0.691688	0.250488
Capana00g001603	50.2356	21.7169	21.167	13.6647	46.7156	42.241
Capana00g001604	6.48352	5.51186	2.99881	4.93774	6.45916	5.35351
Capana00g001605	2.71268	0.820638	0.597272	1.01955	2.15394	2.48485
Capana00g001607	1.01061	0.276933	0.71835	1.78211	0.778088	1.01391
Capana00g001610	0	0	0	0	0	0
Capana00g001611	0	0	0	0	0	0
Capana00g001613	3.14631	2.9748	0.812212	1.60892	2.28638	2.12486
Capana00g001614	4.53565	0.972891	2.0425	1.56054	3.53433	3.81812
Capana00g001615	0.707701	0	0	0	0.820322	0.860269
Capana00g001616	42.6291	63.4553	52.9867	58.918	68.4956	49.0773
Capana00g001617	0	0	0	0	0	0
Capana00g001619	2.80511	2.55332	1.41135	1.94895	1.63204	1.6286
Capana00g001620	0.431176	0.628024	0.372775	0.726147	0.579511	1.00811
Capana00g001621	0.560192	0.561476	0.231446	0.580079	0.772503	0.594437
Capana00g001624	39.3091	38.1979	36.1788	45.6604	42.4623	40.1563
Capana00g001625	2.16434	0.623038	1.005	1.19373	1.24575	2.12929
Capana00g001626	41.4261	44.6304	38.9317	47.9165	46.0705	39.987
Capana00g001627	0.2415	0.298573	0.021194	0.108263	0.215063	0.100626
Capana00g001628	0	0	0	0	0	0
Capana00g001629	148.995	122.689	109.031	63.9098	101.161	95.664
Capana00g001630	0	0	0	0	0	0
Capana00g001631	3.25768	1.87551	1.17762	2.15781	1.76239	1.94118
Capana00g001632	0.365656	0	0	1.72086	1.76269	0.355271
Capana00g001634	0.245149	0.253005	0.278901	0.384558	0.235849	0.323407
Capana00g001635	3.51428	1.94964	3.49692	2.29562	5.17737	3.48696
Capana00g001636	6.17621	4.99107	5.69822	4.50755	8.26632	5.6091
Capana00g001637	10.24	1.17233	1.24322	0.543569	2.06797	3.98801
Capana00g001638	47.3009	51.3283	28.701	49.2732	51.7316	42.6701
Capana00g001640	0	0	0	0	0	0
Capana00g001641	0	0	0	0	0	0
Capana00g001642	0	0	0	0	0	0
Capana00g001643	0	0	0	0.130562	0	0
Capana00g001645	0	0	0	0	0	0
Capana00g001646	0	0	0	0	0	0
Capana00g001647	0.043801	0.126261	0.014582	0	0	0
Capana00g001648	0	0	0	0	0	0
Capana00g001649	18.9887	14.6341	8.081	11.0174	16.3587	12.3612
Capana00g001650	85.6411	47.2772	38.0119	45.7977	58.2741	60.7937
Capana00g001651	5.93375	2.77803	2.22558	3.09121	3.12947	4.1356
Capana00g001652	0	0	0	0	0	0
Capana00g001653	0.824999	0.065874	0.099725	0	0.201536	0.460934
Capana00g001654	0	0	0	0	0	0
Capana00g001655	0.413512	0.385153	4.0261	2.02529	0.623817	1.37064
Capana00g001656	0	0	0	0	0	0
Capana00g001658	0	0	0	0	0	0
Capana00g001659	8.48348	6.93048	6.55993	7.48966	5.9178	7.70367
Capana00g001660	31.2803	29.9364	48.6071	97.0322	42.3529	48.0698
Capana00g001661	193.393	204.701	161.646	107.851	169.625	157.933
Capana00g001662	17.0516	11.1562	7.30809	8.96552	15.625	13.8046
Capana00g001664	0	0	0	0	0	0
Capana00g001665	0	0	0	0	0	0
Capana00g001666	0	0	0	0	0	0
Capana00g001667	0	0	0	0	0	0
Capana00g001668	0	0	0	0	0	0
Capana00g001669	0	0	0	0	0	0.027524
Capana00g001670	0.127134	0.088876	0.075844	0.068871	0	0.342647
Capana00g001671	0	0	0	0	0	0
Capana00g001673	0	0	0	0	0	0
Capana00g001674	0	0.116304	0.297842	0.291385	0	0.266417
Capana00g001675	0	0	0	0	0	0
Capana00g001676	0	0	0	0	0	0
Capana00g001677	0	0	0	0	0	0
Capana00g001679	7.73121	1.82487	0.665605	0.452684	0.346567	2.02969
Capana00g001680	0	0	0	0	0	0
Capana00g001681	0	0	0	0	0	0
Capana00g001683	0.321786	0.06987	0.02828	0.040059	0	0
Capana00g001684	0	0	0	0	0	0
Capana00g001685	0	0	0	0	0	0
Capana00g001687	0	0	0	0	0	0
Capana00g001688	0	0	0	0	0	0
Capana00g001689	0	0	0	0	0	0
Capana00g001690	0	0	0	0	0	0
Capana00g001691	8.54362	4.5429	3.05531	3.03242	4.48976	3.45152
Capana00g001692	4.66705	3.51747	1.23879	2.33954	2.6459	1.61256
Capana00g001693	0	0.049524	0	0	0	0
Capana00g001694	0	0	0	0	0	0
Capana00g001695	47.3391	28.9544	19.3641	32.0574	29.5654	35.389
Capana00g001697	0	0	0	0	0	0
Capana00g001698	0.863313	0.416633	0.324931	0.156388	0.207382	0.13259
Capana00g001699	4.23908	1.53728	1.24582	1.45726	1.33506	1.75069
Capana00g001700	0	0	0	0	0	0
Capana00g001702	0	0	0	0	0	0
Capana00g001703	0	0	0	0	0	0
Capana00g001704	0	0	0	0	0	0
Capana00g001706	12.2405	8.51125	9.69216	11.8821	10.522	11.5636
Capana00g001707	8.69149	7.6184	5.48058	8.60367	7.79036	6.47336
Capana00g001708	0.286077	0.110818	0.026884	0.084618	0.09954	0.015014
Capana00g001709	0.200836	0	0.176594	0.204181	0.246415	0
Capana00g001710	0.101102	0.109989	0.045043	0	0.167019	0
Capana00g001711	9.76064	2.25015	3.42393	7.42725	7.37642	9.53709
Capana00g001712	19.9191	8.83502	5.40863	5.39028	8.31652	7.70749
Capana00g001714	0	0	0	0	0	0
Capana00g001715	0.197536	0	0	0.310055	0.105294	0.13111
Capana00g001716	23.8422	15.1121	15.4477	8.74695	14.9736	14.2045
Capana00g001718	3.45866	2.99251	1.70782	2.72389	1.50606	2.00602
Capana00g001719	0	0	0	0	0	0
Capana00g001720	0	0	0	0	0	0
Capana00g001721	0	0	0	0	0	0
Capana00g001722	0	0	0	0	0	0
Capana00g001723	0	0.058152	0	0	0	0.042537
Capana00g001724	2.68662	0.611949	0.416763	0.093455	0.725732	0.507794
Capana00g001725	0	0	0	0	0	0
Capana00g001726	0.215806	0	0.034294	0	0	0.197478
Capana00g001727	0.372382	0	0	0	0	0.022912
Capana00g001728	0	0	0	0	0	0
Capana00g001730	0.349667	0.387148	1.08401	2.00206	0.972467	1.40799
Capana00g001731	3.57852	5.81648	1.24748	0.911561	1.04719	0.161927
Capana00g001732	1.2397	2.07823	0.954895	0.354344	0.47834	0.29825
Capana00g001734	0	0	0.109638	0	0	0
Capana00g001735	0.81332	0.314318	0	0.125627	0.593378	0.719706
Capana00g001736	0	0	0	0	0	0
Capana00g001737	0	0	0	0	0	0
Capana00g001738	5.52135	2.75242	2.15823	2.11388	2.45703	3.08902
Capana00g001739	0	0	0	0	0	0
Capana00g001740	0	0	0	0	0	0
Capana00g001741	0	0	0	0	0	0
Capana00g001744	0.320777	0.171955	0.041708	0.199657	0.16781	0.183965
Capana00g001745	0	0	0	0	0	0
Capana00g001746	11.3196	8.7542	4.9871	3.22809	6.55434	6.84244
Capana00g001749	8.46406	8.47135	6.24623	4.11559	6.24891	5.06281
Capana00g001750	3.10094	3.96464	2.49664	4.27547	3.68146	3.21485
Capana00g001751	40.9981	36.8046	35.8659	53.0484	41.3135	44.1863
Capana00g001752	0	0	0	0	0	0
Capana00g001753	0.032983	0	0	0	0.406005	0
Capana00g001754	0	0	0	0	0	0
Capana00g001755	10.8598	8.19703	7.30065	7.98493	8.6278	8.12255
Capana00g001756	0.030166	0.056562	0	0	0.086943	0
Capana00g001757	15.9325	9.7805	6.13582	2.67844	3.84632	6.88976
Capana00g001758	6.35405	5.14742	2.35437	1.64752	1.93883	1.72664
Capana00g001759	73.0709	54.1979	41.8882	33.154	48.7373	57.6495
Capana00g001760	0	0.270426	0	0.725459	0.363959	0.725032
Capana00g001761	0.985305	0.573207	1.30142	2.44275	1.45126	0.783467
Capana00g001762	0.892928	0.352225	0.177849	2.75865	2.00929	1.10449
Capana00g001763	0	0	0	0	0	0
Capana00g001764	521.436	556.98	748.742	1069.25	933.398	1230.75
Capana00g001765	6.06362	2.24955	1.52841	0.118507	1.11696	2.45434
Capana00g001766	46.289	31.5506	33.5547	25.6335	36.6245	41.7334
Capana00g001767	4.59241	7.14537	7.95121	8.70271	5.71961	4.8033
Capana00g001768	7.7925	7.33615	5.31431	7.7899	6.15585	5.20739
Capana00g001769	3.39998	4.2301	2.36174	5.0704	3.31919	3.29239
Capana00g001770	9.25169	4.50921	3.606	0.555788	1.99378	4.17507
Capana00g001771	3.30315	2.52001	1.32227	0.463157	0.778589	1.26609
Capana00g001772	0.242141	0	0	0	0.12885	0
Capana00g001775	18.5939	13.074	8.61803	6.55458	10.2792	9.88011
Capana00g001776	1.59649	0.843211	0.421055	1.72298	1.81294	5.89131
Capana00g001777	38.7765	39.6759	36.2121	33.5095	44.3703	39.2246
Capana00g001778	0.422959	0.428011	0	0.158534	0.437271	0.407072
Capana00g001779	1.53471	1.01082	1.21461	0.588874	1.11848	0.979358
Capana00g001780	0.740411	0	0.523535	0.370894	0.373754	0
Capana00g001781	2.65253	2.24934	1.06358	0.54374	2.0446	3.88336
Capana00g001782	12.515	10.6906	6.32761	6.38748	9.66867	8.80906
Capana00g001783	0	0	0	0	0	0
Capana00g001784	0	0	0	0	0	0
Capana00g001785	2.23644	1.31934	2.68946	3.61634	3.1262	5.49652
Capana00g001786	3.27714	2.16783	1.54465	2.7295	3.87122	3.86575
Capana00g001787	0	0	0	0	0	0
Capana00g001790	0.015889	0.015591	0	2.13461	3.70262	3.58124
Capana00g001791	3.48164	3.76204	2.09749	2.41828	3.18168	2.35888
Capana00g001793	0	0	0	0	0	0
Capana00g001794	1.21089	1.1963	0.178259	0.163854	0.709851	0.709652
Capana00g001795	59.8407	22.43	16.9079	18.3593	31.2956	31.898
Capana00g001796	0	0	0.180902	0.467155	0.458477	0
Capana00g001797	2.29806	1.90049	22.5001	5.15122	1.24601	2.41086
Capana00g001798	0	0	0	0	0	0
Capana00g001800	0	0	0	0	0	0
Capana00g001801	0	0	0.11545	0.528051	0	0.198429
Capana00g001802	0	0	0	0	0	0.065336
Capana00g001803	0	0	0.015	0	0	0.009615
Capana00g001804	0	0	0	0	0	0
Capana00g001806	0	0	0	0	0	0
Capana00g001809	0	0.082077	0.376372	0.193045	0.057372	0.033811
Capana00g001810	0	0	0.035072	0	0	0
Capana00g001811	0.646989	0.618661	5.88178	3.01395	0.571729	0.960433
Capana00g001812	0	0	0	0	0	0
Capana00g001813	0	0	0.139224	0	0	0
Capana00g001814	1.06313	0.758336	0.118819	0.197579	0.692191	0.396928
Capana00g001815	0.997929	1.45992	0.200782	1.57125	3.05901	1.47732
Capana00g001819	0	0	0	0	0	0
Capana00g001820	0	0	0	0	0	0
Capana00g001821	0	0	0	0	0	0
Capana00g001822	0	0	0	0	0	0
Capana00g001823	52.7604	60.8988	37.4387	34.0439	64.9275	38.567
Capana00g001824	0.066446	0.097561	0	0	0	0.079576
Capana00g001825	1.10552	0	0	0	0.153482	0.488626
Capana00g001827	24.831	16.9733	13.6527	13.449	14.2638	16.7433
Capana00g001828	0	0	0	0	0	0
Capana00g001830	18.2585	6.11416	3.13847	5.023	8.35591	16.9968
Capana00g001831	0	0	0	0	0	0
Capana00g001832	0	0	0	0	0	0
Capana00g001833	1.57776	1.13945	0.95952	2.54235	1.63874	1.45819
Capana00g001834	0	0	0	0	0	0
Capana00g001836	0.170341	0.16992	0.03428	0.147775	0.205775	1.04599
Capana00g001837	0	0	0	0	0	0
Capana00g001838	0	0	0	0	0	0
Capana00g001839	0	0	0	0	0	0
Capana00g001840	0	0	0	0	0	0
Capana00g001841	0.23214	0.073133	0	1.28202	3.10678	7.4369
Capana00g001842	0	0	0	0	0	0
Capana00g001843	0	0	0	0	0	0
Capana00g001846	0.023932	0	0.109472	0.043521	0.147119	0.142305
Capana00g001847	0.340158	0.129862	0.142727	0.198717	0.067804	0.223983
Capana00g001848	31.4343	21.1055	17.0166	7.87456	15.4999	16.4303
Capana00g001849	0	0	0	0	0	0
Capana00g001850	0	0	0	0	0	0
Capana00g001851	0	0	0	0	0	0
Capana00g001852	0	0	0	0	0	0
Capana00g001853	140.023	75.7804	44.9101	22.6144	55.6321	56.1145
Capana00g001854	8.74011	3.71894	4.37736	0.969533	2.98643	4.8815
Capana00g001855	21.4517	1.64768	2.24754	2.9211	5.28331	13.3344
Capana00g001856	0	0	0	0	0	0
Capana00g001857	0	0	0	0	0	0
Capana00g001858	116.42	72.4459	50.426	25.7056	45.7214	56.7961
Capana00g001859	39.9626	4.3389	19.0373	86.5569	86.5472	45.612
Capana00g001861	59.6975	167.315	213.558	156.585	200.795	138.134
Capana00g001862	2322.98	1086.55	1167.7	867.577	1105.79	1869.4
Capana00g001863	17.9877	4.8508	1.46348	2.11804	19.1265	21.4129
Capana00g001864	283.547	281.781	232.299	147.002	249.53	230.576
Capana00g001865	53.6383	35.237	37.238	64.145	44.5543	53.3921
Capana00g001867	1.35381	0.252518	0.532765	0.523199	0.575359	1.47489
Capana00g001868	1.91447	2.64584	1.72362	0.721765	2.2243	0.896805
Capana00g001869	0.089477	0.091787	0	0.05278	0.034784	0.063766
Capana00g001870	1.53669	1.25107	0.957358	0.953375	0.937247	1.376
Capana00g001871	0	0	0.094047	0	0	0
Capana00g001872	2.76047	3.87191	2.26738	6.46305	4.72628	5.683
Capana00g001873	0	0	0	0	0	0
Capana00g001874	0	0	0	0	0	0
Capana00g001875	0	0	0	0	0	0
Capana00g001876	3.84514	1.86104	1.15505	1.70369	2.87857	3.12619
Capana00g001877	0.238898	0	0	0	0	0
Capana00g001878	4.77304	2.32897	1.92819	2.18995	4.84869	2.19974
Capana00g001879	8.78193	20.8682	19.9678	21.994	11.8187	8.86666
Capana00g001880	14.9966	9.709	7.99073	3.38403	7.07924	10.6982
Capana00g001881	0.895411	0.922766	0.795806	0.261952	0.412991	0.416664
Capana00g001882	0.578404	0.695026	0.657634	0.886724	1.10349	0.222546
Capana00g001883	14.8679	6.90728	5.58057	1.89808	5.5339	7.2792
Capana00g001884	10.8785	2.00983	1.11723	1.90167	4.0126	4.63658
Capana00g001885	6.83141	2.97313	1.34472	2.41852	3.45441	5.42578
Capana00g001886	9.78093	6.81265	4.9854	4.82841	7.37262	6.26987
Capana00g001887	4.65538	2.8313	2.90234	2.70776	3.19466	2.53639
Capana00g001888	2.68067	2.27149	1.27757	2.08527	1.59666	1.25828
Capana00g001889	0	0	0	0	0	0
Capana00g001890	0	0	0	0	0	0
Capana00g001892	0	0	0	0	0	0
Capana00g001893	39.4657	78.9255	94.0511	112.281	78.557	92.7871
Capana00g001894	0	0	0	0	0	0
Capana00g001895	58.9416	83.3885	139.427	63.1512	68.3015	66.8865
Capana00g001896	24.454	17.7016	22.7474	41.9821	26.0895	35.5029
Capana00g001897	0.530904	0.225314	0.230523	0.22221	0.270382	0.482125
Capana00g001898	0	0	0.168933	0.032865	0	0
Capana00g001899	0.088797	0	0.058521	0.132699	0	0.318319
Capana00g001901	15.2694	41.2192	33.1022	40.323	41.6345	29.1737
Capana00g001903	7.50375	7.6909	3.85944	2.02926	5.28561	3.8172
Capana00g001905	0	0	0	0	0	0
Capana00g001906	40.4505	17.4395	13.096	6.42737	19.1436	18.2077
Capana00g001907	3.5024	1.31273	0.740242	0.046546	0.641797	0.655499
Capana00g001908	15.8087	11.3482	8.62777	11.1334	11.5025	13.4682
Capana00g001909	8.16443	4.9524	2.21551	6.49757	5.2644	5.33217
Capana00g001910	5.47304	3.99707	2.22331	4.22399	4.5044	2.88234
Capana00g001911	0	0	0	0	0	0
Capana00g001912	0	0	0	0	0	0
Capana00g001913	0.474223	0	0.10399	0	0	0
Capana00g001915	0	0	0	0	0	0
Capana00g001917	0	0	0	0	0	0
Capana00g001918	47.2056	48.9769	51.9435	71.4405	57.3857	48.5187
Capana00g001919	9.49545	3.50608	2.7174	3.65441	4.04481	5.37421
Capana00g001920	0	0	0	0	0	0
Capana00g001921	60.5191	19.2253	13.2282	12.0505	25.2596	46.2311
Capana00g001922	1.94459	1.18798	0.674276	0.906049	0.197039	1.25765
Capana00g001923	0	0	0	0	0	0
Capana00g001925	0	0	0	0	0	0
Capana00g001927	0	0	0	0	0	0
Capana00g001929	0	0	0	0	0	0
Capana00g001931	8.06443	8.50258	5.28875	2.4533	6.97504	6.17639
Capana00g001932	37.0504	42.216	34.4296	30.3545	38.0638	28.9697
Capana00g001933	0.985745	2.47569	1.46725	5.89767	1.14843	5.71103
Capana00g001934	8.92227	6.78071	4.67797	1.54173	4.628	6.49167
Capana00g001935	0	0	0	0	0	0
Capana00g001936	0.073873	0	0	0	0.10407	0.136815
Capana00g001937	0	0	0	0	0	0
Capana00g001938	0	0	0	0	0	0
Capana00g001939	28.6361	18.1066	10.6489	9.653	13.7528	16.0893
Capana00g001940	29.3719	16.9587	12.2555	9.09524	11.5672	16.2776
Capana00g001941	10.5581	4.90381	3.756	1.41342	3.7222	4.72187
Capana00g001942	168.726	111.1	129.002	128.724	301.004	214.812
Capana00g001943	0	0	0	0	0	0
Capana00g001944	10.1001	5.23855	4.41122	2.84868	5.31519	5.0905
Capana00g001945	1.00679	0.541075	0.209233	0.305612	0.844718	1.15037
Capana00g001946	0	0	0	0	0	0
Capana00g001947	4.5917	2.8922	2.28708	3.36951	6.39709	5.63113
Capana00g001949	0	0	0	0.052766	0	0
Capana00g001952	0	0	0	0.131905	0	0
Capana00g001953	0	0	0	0	0	0
Capana00g001954	0	0	0	0	0	0
Capana00g001955	0	0	0	0	0	0
Capana00g001957	0	0	0	0	0	0
Capana00g001958	0	0	0	0	0	0
Capana00g001959	0	0	0	0	0	0
Capana00g001962	0	0.218986	0	0	0	0
Capana00g001963	3.19743	1.21314	1.34701	1.13476	2.18571	1.76588
Capana00g001964	0.222556	0	0	0	0	0
Capana00g001965	0	0	0	0	0	0
Capana00g001966	0	0	0	0	0	0
Capana00g001967	0	0	0	0	0	0
Capana00g001968	0	0	0	0	0	0
Capana00g001969	0.148867	0	0	0	0	0.02627
Capana00g001970	0	0	0	0	0	0
Capana00g001971	0.585079	0	0.70056	0.693218	0.289372	1.19088
Capana00g001972	2.96156	3.15118	1.84858	1.81429	2.90736	2.13823
Capana00g001974	0.285659	0.04692	0.078781	1.45268	1.51284	1.84107
Capana00g001975	0.013111	0	0	0	0	0
Capana00g001976	0.131063	0	0	0.492652	0.316511	0.702688
Capana00g001977	0.017614	0	0	0.036172	0.122708	0
Capana00g001978	0	0	0	0.061766	0	0
Capana00g001979	0	0	0	0	0	0
Capana00g001980	24.383	0.603347	0.203238	0	1.10503	4.80511
Capana00g001981	12.6135	7.51535	8.96586	6.29742	7.0193	9.35853
Capana00g001982	0	0	0	0	0	0
Capana00g001983	1.6128	1.54771	1.17611	0.305394	0.518544	0.801401
Capana00g001985	10.1992	6.94542	8.31943	15.028	4.85895	6.78921
Capana00g001986	0	0	0	0	0	0
Capana00g001987	0	0.641103	0.133923	0	0.327043	0.15019
Capana00g001988	2.11444	2.38266	6.46254	5.44965	5.04337	2.98413
Capana00g001989	13.3783	14.4213	11.5502	15.7181	15.3281	12.6246
Capana00g001990	12.2762	12.7313	10.0612	15.9439	11.0999	9.43445
Capana00g001991	11.3568	9.96361	6.07237	7.18808	8.03595	7.77037
Capana00g001992	6.12644	5.67906	2.66967	4.50317	5.51824	3.5476
Capana00g001993	0	0.102438	0.210456	0.50327	0.522377	0.174444
Capana00g001994	0	0	0	0	0	0
Capana00g001995	0	0	0	0.045262	0	0
Capana00g001996	18.1051	12.4041	6.60764	6.69198	10.6843	8.6389
Capana00g001997	0	0	0	0	0	0
Capana00g001999	0	0	0	0	0	0
Capana00g002000	0	0	0	0	0	0
Capana00g002001	211.914	21.8227	46.0763	96.2679	44.0351	95.1208
Capana00g002002	0	0	0	0	0	0
Capana00g002003	0.22326	0	0	0	0	0
Capana00g002004	0	0	0	0	0.064066	0
Capana00g002006	102.151	95.9863	85.6341	104.788	98.2057	103.061
Capana00g002007	84.2773	107.102	118.373	121.358	104.57	107.692
Capana00g002008	53.2592	158.888	217.961	109.739	135.642	77.4336
Capana00g002009	4.21532	5.98642	2.92705	1.96755	4.67097	3.21793
Capana00g002010	5.46364	5.82426	4.62626	2.31654	6.53573	4.95556
Capana00g002011	15.9835	12.859	10.6161	13.1212	11.1418	10.722
Capana00g002012	0.107259	0.044179	0	0	0	0
Capana00g002014	0.029738	0	0	0	0.089131	0
Capana00g002015	0.682817	0.309264	0	0	0.400786	0.494269
Capana00g002016	0.251137	0.006617	0.062216	0.01686	0.04129	0.134524
Capana00g002017	8.5764	4.596	0	0	5.33053	5.63365
Capana00g002019	2.08352	0.756073	0.493371	0.364982	0.765365	0.759741
Capana00g002020	0	0	0	0	0	0
Capana00g002024	0	0	0	0	0	0
Capana00g002025	0	0	0	0	0	0
Capana00g002026	0	0	0	0	0	0
Capana00g002028	0	0	0	0	0	0
Capana00g002030	0.852155	0.09723	0.207977	1.17164	1.24622	3.7531
Capana00g002031	0.060964	0.052387	0.040968	0	0	0
Capana00g002032	0.089202	0	0	0	0	0.05199
Capana00g002033	82.3615	55.0983	47.8269	22.8362	53.4917	47.9716
Capana00g002034	0	0	0	0	0	0.03347
Capana00g002035	1.755	0.429853	3.20204	7.0855	9.90421	13.4372
Capana00g002036	0	0	0	0.095229	0.313212	0.110929
Capana00g002037	0.050902	0.031383	0.042266	1.02293	0.06445	0.451819
Capana00g002038	11.333	7.09754	15.5466	38.9897	12.4695	21.7762
Capana00g002039	0.276538	0.132586	0.603305	1.33492	0.09721	0.393975
Capana00g002042	0.029829	0.047197	0.136129	0.315824	0.03577	0.105398
Capana00g002043	0	0.124538	0.031543	0.09681	0.022073	0.013479
Capana00g002044	0	0	0.084188	0.617036	0.187012	0.391054
Capana00g002045	0.023679	0.014732	0.030165	0.039704	0	0.013187
Capana00g002046	0	0	0.604307	0.62557	0.185899	0
Capana00g002047	0.34612	0.391207	0.794317	3.44153	0.940813	1.14767
Capana00g002048	0	0	0	0	0	0
Capana00g002049	0.460789	0.778953	0.220971	0.204253	0.09384	0.150797
Capana00g002050	0	0	0	0	0	0
Capana00g002052	0	0.108167	0.297784	0.662574	0.091218	0
Capana00g002053	0	0	0	0	0	0
Capana00g002054	140.817	126.115	399.179	808.125	158.97	303.892
Capana00g002056	0.287571	0.152813	1.03771	2.18314	0.585574	1.05656
Capana00g002058	0	0	0	0	0	0
Capana00g002059	0	0	0	0	0	0
Capana00g002060	0	0	0	0	0	0
Capana00g002061	0.312399	0.674357	0.299038	0.298325	0.13288	0.257781
Capana00g002062	0.094376	0	0.214704	1.00292	0.258422	0.573732
Capana00g002066	0	0	0.200599	0.21227	0.053929	0.141368
Capana00g002067	0.077521	0.189701	0.469634	0.63778	0.284765	0.185678
Capana00g002068	0	0	0	0	0	0
Capana00g002069	0.036774	0.070311	0.039215	0	0	0.044471
Capana00g002071	17.4962	16.4264	19.2457	19.8704	15.8194	19.5886
Capana00g002072	19.3853	17.1837	15.9294	16.5515	17.5651	17.265
Capana00g002074	1.15639	0	0.149209	0	0	0.369786
Capana00g002075	39.5582	33.6594	24.3003	29.7675	29.5224	25.3519
Capana00g002076	8.61074	10.0252	4.8326	9.10795	8.0727	6.51639
Capana00g002077	0	0	0	0.09386	0	0
Capana00g002078	0	0	0	0	0	0
Capana00g002079	0	0	0	0	0	0
Capana00g002081	87.831	69.8428	74.7189	140.983	94.7065	120.61
Capana00g002082	0	0	0	0	0	0
Capana00g002083	0.863411	0	0	0	0	0
Capana00g002084	0.335838	0	0	0	0	0
Capana00g002085	0	0	0.013012	0	0	0
Capana00g002087	0	0	0	0	0	0
Capana00g002088	22.0019	6.75843	6.11403	5.3686	13.224	20.0296
Capana00g002089	0.743205	0.463144	0.342477	0.091211	0.374424	0.255212
Capana00g002090	0.884118	1.29118	0.619773	1.5254	1.83504	3.14968
Capana00g002091	30.5441	6.36413	1.7685	2.42262	7.80337	85.7722
Capana00g002093	0	0	0	0	0	0
Capana00g002094	0	0	0	0	0	0
Capana00g002098	0	0	0	0.053599	0	0
Capana00g002099	0	0	0	0	0	0
Capana00g002100	1.97691	1.56331	1.06942	2.07755	1.86179	2.06647
Capana00g002101	0.488618	0.230011	0.126235	0.144763	0.077737	0.119661
Capana00g002102	0	0	0	0	0	0
Capana00g002103	82.4983	33.7351	46.8946	81.175	49.5324	79.5253
Capana00g002104	0	0	0	0	0	0
Capana00g002105	0	0	0	0	0	0
Capana00g002106	0	0	0	0	0	0
Capana00g002107	0	0	0	0	0	0
Capana00g002108	0	0	0	0	0	0
Capana00g002109	0	0	0	0	0	0
Capana00g002110	45.4719	71.1828	71.5316	133.143	76.7979	69.1115
Capana00g002111	13.5205	7.53714	7.26828	9.45465	8.89936	8.38367
Capana00g002112	10.7192	2.85211	4.61981	2.79804	7.98294	9.94756
Capana00g002113	16.7855	19.7661	15.6474	40.3758	22.6923	24.715
Capana00g002114	15.3874	17.5643	18.1951	29.4841	19.1962	24.6264
Capana00g002115	60.4943	43.7958	42.4856	45.7668	54.9673	54.6633
Capana00g002116	6.73851	5.91444	2.46064	5.05724	5.04416	3.26727
Capana00g002117	87.748	27.809	23.6133	26.2748	33.1752	64.5328
Capana00g002118	23.5723	34.531	22.1674	20.3144	26.1887	21.661
Capana00g002120	11.6893	7.24717	10.2923	25.9196	23.7896	22.0368
Capana00g002121	10.6874	15.3435	9.87324	16.3302	12.8492	11.2944
Capana00g002122	0	0	0	0	0	0
Capana00g002123	0	0	0	0	0.148443	0
Capana00g002124	0	0	0	0	0.0397	0
Capana00g002125	0.024035	0.019523	0.030848	0.075999	0.031812	0.027838
Capana00g002126	0.400473	0.285208	2.41165	1.86772	0.902463	1.33432
Capana00g002127	1.05113	1.12415	1.19725	42.103	19.4008	25.66
Capana00g002128	0	0	0	0	0	0
Capana00g002129	0	0.079178	0	0.195583	0.109523	0
Capana00g002130	0	0	0	0	0	0
Capana00g002131	31.4115	14.0984	8.09636	16.0105	20.307	21.552
Capana00g002132	0.488403	0.450423	0.2733	0.063254	0.696876	0.296087
Capana00g002133	334.528	242.263	154.481	68.1319	176.333	167.09
Capana00g002134	0	0.093238	0	0.398247	0.876596	0
Capana00g002135	0.725416	0.29868	0.292781	0.28821	0.368147	0.025995
Capana00g002136	6.66006	4.36803	4.44037	5.88825	4.71731	5.64509
Capana00g002137	0	0	0	0	0	0
Capana00g002138	0	0	0	0	0	0
Capana00g002139	0	0	0	0	0	0
Capana00g002140	0	0	0	0	0	0
Capana00g002141	0	0	0	0	0	0
Capana00g002143	1.00963	3.96692	4.93327	1.24931	1.61772	1.2106
Capana00g002144	0	0	0	0	0	0.06549
Capana00g002145	0	0	0	0	0	0
Capana00g002146	0	0	0	0	0	0
Capana00g002147	0.038964	0.04981	0.162101	0	0.072532	0
Capana00g002149	2.01108	1.78606	0.448869	1.31695	1.27982	1.64981
Capana00g002150	26.152	36.2777	73.6317	50.5544	30.8457	33.6232
Capana00g002151	9.05225	6.78782	4.2464	5.03263	7.4673	4.97993
Capana00g002152	3.47064	3.52316	1.97585	1.27269	2.55261	2.438
Capana00g002153	0	0	0	0	0	0
Capana00g002155	0	0	0	0.296619	0	0.07114
Capana00g002156	0	0.071548	0	0	0	0.068408
Capana00g002157	0.070536	0.099954	0.045465	0.253465	0.109577	0.112478
Capana00g002158	11.0637	8.01769	6.21974	3.26236	5.14993	5.75791
Capana00g002159	23.0784	21.4211	16.8176	16.7438	21.3	17.0103
Capana00g002160	0.965086	0.407728	2.60648	0.555368	1.02127	1.21836
Capana00g002161	4.02168	1.54598	0.878793	0.918283	3.08861	7.5675
Capana00g002162	4.86434	3.18457	2.22733	0.694114	2.9404	0.823026
Capana00g002163	0	0	0	0	0	0
Capana00g002164	1319.65	694.447	204.896	427.618	776.827	396.533
Capana00g002165	3.00084	1.38738	1.20958	0.499225	1.6483	1.31905
Capana00g002166	0.389482	0.11526	0.118928	0.041074	0	0.054146
Capana00g002167	0	0	0	0	0	0
Capana00g002168	0	0	0	0	0	0
Capana00g002169	0	0	0	0	0	0
Capana00g002170	0	0	0	0	0	0
Capana00g002172	0	0	0	0	0	0
Capana00g002173	0.006964	0	0	0	0	0
Capana00g002174	0	0	0	0	0	0
Capana00g002177	99.16	275.68	244.745	111.514	52.0566	75.5959
Capana00g002178	0	0	0	0.182507	0.292085	0.405013
Capana00g002179	3.36552	2.42949	1.70117	1.14196	2.57657	1.38704
Capana00g002180	36.8235	26.7501	14.2523	11.3088	26.6685	19.6472
Capana00g002182	13.1908	7.03318	5.49241	4.46847	4.96614	6.58454
Capana00g002183	11.4124	6.56866	4.55603	4.44499	4.67424	6.94034
Capana00g002184	0.057766	0	0	0	0	0.188673
Capana00g002186	0.48551	0	0	0	0	0.640824
Capana00g002187	5.29195	0.750223	0.139831	0.440459	0.182605	1.78157
Capana00g002188	0	0	0	0.335653	0.060009	1.66831
Capana00g002189	74.8028	11.1495	6.97688	12.6134	13.0401	19.484
Capana00g002190	40.4525	23.4031	17.2174	15.9759	18.2402	21.5051
Capana00g002191	0	0	0	0	0	0.092103
Capana00g002192	0	0	0	0	0	0
Capana00g002193	0	0	0	0	0	0
Capana00g002194	0	0	0	0	0	0
Capana00g002196	0	0	0	0	0	0
Capana00g002197	0	0	0	0	0	0
Capana00g002198	25.7469	15.9946	14.3462	14.9007	13.7233	18.3139
Capana00g002199	0	0	0	0	0	0
Capana00g002200	10.088	0.783075	0.454861	0.416333	1.0646	1.21764
Capana00g002202	3.42774	3.41156	1.91489	2.70013	2.9146	2.99813
Capana00g002203	0.324674	0.046507	0	0	0.145414	0.137219
Capana00g002204	0	0	0	0	0	0
Capana00g002205	3.55095	1.19139	0.963933	0.126224	0.695525	5.1606
Capana00g002206	0	0	0	0	0	0
Capana00g002207	2.53714	1.75483	0.700488	2.83087	1.91282	1.85721
Capana00g002208	8.53588	6.35819	4.80591	7.35263	6.54391	7.55535
Capana00g002209	4.7561	1.77472	0.764784	0.60727	1.71486	2.08458
Capana00g002210	6.07959	3.48611	1.15012	0	0.024352	0
Capana00g002211	16.1384	23.0367	45.266	46.0819	26.509	23.9779
Capana00g002212	0	0	0	0	0	0
Capana00g002213	0	0	0	0	0	0
Capana00g002214	0	0	0	0	0	0
Capana00g002215	0.161448	0	0	0	0	0
Capana00g002216	5.86634	1.66105	1.23471	0.56347	0.910623	2.58839
Capana00g002217	0	0	0	0	0	0
Capana00g002219	0	0	0	0	0	0
Capana00g002220	0.026639	0.585063	0.118076	0.037914	0.075564	0.303836
Capana00g002221	1.44349	2.16255	1.75316	0.017032	0.862841	0.135066
Capana00g002222	0	0	0	0	0	0
Capana00g002223	0	36.9323	64.1927	23.9707	0	21.961
Capana00g002224	0	0	0	0	0	0
Capana00g002225	6.27747	1.34417	0.480144	0.764707	1.49061	1.35428
Capana00g002226	31.9021	36.8452	26.3589	15.363	35.886	21.0042
Capana00g002227	23.4591	21.3221	14.1791	19.5321	17.2778	15.522
Capana00g002228	7.89918	8.52479	5.10532	8.85293	7.75925	6.06844
Capana00g002229	1.39308	1.9742	1.04926	2.42687	1.59692	1.52419
Capana00g002230	1.75817	1.13002	0.366266	3.3117	3.95437	2.8646
Capana00g002231	0.318149	0.062815	0.340531	0.981034	0.856582	0.93295
Capana00g002233	0.452614	0.173696	0.405441	0.109036	0.51838	0.494142
Capana00g002234	0.875844	0.577167	0.665102	0.19646	1.02974	1.54973
Capana00g002235	0	0	0	0	0	0
Capana00g002236	0	0	0	0	0	0
Capana00g002238	0	0	0	0	0	0
Capana00g002239	224.895	154.324	144.108	325.836	170.719	229.086
Capana00g002240	0	0	0	0	0	0
Capana00g002241	31.6316	47.7475	45.0917	31.7095	45.1078	40.9475
Capana00g002242	13.5801	3.29145	2.70379	3.34765	6.88995	8.33799
Capana00g002243	39.5283	51.0299	49.4432	38.915	48.0176	43.1588
Capana00g002244	0	0	0	0	0	0
Capana00g002245	19.4636	13.7421	13.8332	9.25612	18.951	17.2067
Capana00g002246	0	0.151998	0	0.077229	7.09568	0
Capana00g002247	0.259322	0.231775	0	0	0	0
Capana00g002248	4.83379	0	0	0	0.097737	0.536668
Capana00g002249	65.8822	77.2458	81.6334	140.987	92.9815	87.1652
Capana00g002250	0	0	0	0	0	0
Capana00g002251	44.6108	68.664	94.4181	34.9968	56.0152	30.3394
Capana00g002252	0.042643	0	0	0	0	0
Capana00g002254	80.7476	51.6425	34.5535	13.0464	39.8482	37.061
Capana00g002255	0	0	0	0.829078	0.1269	1.17597
Capana00g002256	0	0	0	0	0	0
Capana00g002257	0	0	0	0	0	0
Capana00g002258	0	0	0	0	0	0
Capana00g002259	125.787	154.179	134.994	201.952	144.12	132.188
Capana00g002260	0	0	0	0	0	0
Capana00g002261	0	0	0	0	0	0
Capana00g002263	0	0	0	0	0	0
Capana00g002264	51.7237	28.9983	28.4673	11.7391	47.7943	46.0625
Capana00g002265	31.4868	114.747	86.6312	28.5945	74.3227	34.6889
Capana00g002266	74.2281	74.0136	52.0802	30.6726	63.9716	48.8402
Capana00g002267	0	0	0	0	0	0
Capana00g002268	0	0	0	0	0	0.051415
Capana00g002270	0	0	0	0	0	0
Capana00g002273	5.83913	3.62836	2.39249	3.60038	3.47917	2.69611
Capana00g002274	13.162	9.7646	7.86349	7.87063	7.3959	10.1926
Capana00g002275	15.1912	8.50282	9.58504	7.01709	11.6091	11.5364
Capana00g002276	0	0	0	0	0	0
Capana00g002277	0.155536	0	0	0.097074	0.056325	0.075875
Capana00g002278	0	0	0	0	0	0
Capana00g002279	1.26666	0.106412	0	0	0.038839	0.138555
Capana00g002280	0	0	0	0	0	0
Capana00g002281	0.765131	0	0	0	0	0
Capana00g002282	18.3731	11.4507	10.3622	6.12409	10.9478	12.2073
Capana00g002284	3.36592	1.5842	1.37386	2.19565	1.82589	1.9115
Capana00g002285	0.036095	0	0	0	0	0
Capana00g002289	6.73732	4.76866	4.00738	6.7262	6.07759	6.52976
Capana00g002290	0.035779	0.089038	0.145854	0.207781	0.116222	0.077271
Capana00g002292	0	0	0	0	0	0
Capana00g002293	2.08518	1.84117	1.69649	1.58614	2.40467	1.27008
Capana00g002294	5.9752	4.91501	3.42166	3.318	4.05737	5.42096
Capana00g002295	1.64464	0	0.716614	1.07514	0	0
Capana00g002296	29.7654	23.9395	21.0004	27.5243	25.4474	23.1713
Capana00g002297	0.618957	0.269656	0.133054	0.844275	0.11659	0.160086
Capana00g002299	0	0	0	0.282727	0	0
Capana00g002300	30.7881	16.9235	16.0487	10.4878	14.0585	18.3311
Capana00g002301	0	0	0	0	0	0
Capana00g002303	0.411124	0.024033	0	0.018411	0.176176	0
Capana00g002304	0.18588	0.020058	0	0	0.236907	0
Capana00g002305	0.095019	0	0	0	0	0.119364
Capana00g002306	0	0	0	0	0	0
Capana00g002309	0	0	0	0	0	0
Capana00g002310	0	0	0	0	0	0
Capana00g002311	0	0	0	0	0	0
Capana00g002314	0	0	0	0	0	0
Capana00g002315	1.36198	0.490868	0.193627	1.60952	1.53992	0.504486
Capana00g002316	0	0	0	0	0	0
Capana00g002318	36.4661	21.208	17.3018	24.872	22.1791	23.1248
Capana00g002319	2.54722	0.35661	0.685757	0.763581	1.42917	0.886233
Capana00g002320	28.3762	33.9395	42.8089	39.3247	32.8918	31.0564
Capana00g002321	2.11822	1.03583	0.757924	0.619487	1.71518	0.895301
Capana00g002323	0.737749	3.60989	2.38265	0.139	0.978455	0.780528
Capana00g002325	0	0	0	0	0	0
Capana00g002326	0.483442	0.474695	0.411912	0.204146	0.545687	0.930438
Capana00g002327	2.0914	4.07192	2.84856	0.133631	0.582187	0.964464
Capana00g002328	2.91916	0	2.09726	4.42264	9.19253	9.41014
Capana00g002329	0	0	0	0	0	0
Capana00g002331	136.892	131.287	280.883	249.306	182.297	124.043
Capana00g002332	40.6056	61.6563	71.1152	28.3396	36.1368	31.862
Capana00g002333	1.30272	0.365868	0.472958	0.509671	1.3771	0.373997
Capana00g002334	1.26444	0.618099	0.758236	0.437692	0.616671	1.10652
Capana00g002335	0.28011	0.051828	0.128138	0.043428	0.077538	0.064793
Capana00g002336	6.70924	2.76946	3.18582	1.81826	5.14445	3.91841
Capana00g002338	17.6584	9.43958	2.30083	3.23712	11.0719	5.09791
Capana00g002339	11.2145	3.8672	2.75255	1.77127	3.233	3.99636
Capana00g002341	0	0	0	0	0	0
Capana00g002342	9.40715	7.75467	6.4556	4.72209	15.1629	14.3173
Capana00g002343	0.28709	0.136192	0	0.113499	0.082653	0.09562
Capana00g002344	0.123329	0	0	0.067276	0	0
Capana00g002346	0	0	0	0	0	0
Capana00g002347	26.9958	15.6616	10.906	4.61558	14.439	13.1192
Capana00g002348	0	0	0	0	0	0
Capana00g002349	6.69369	4.54623	2.53629	2.95241	3.95341	3.78321
Capana00g002350	0	0.151371	0	0.128812	0	0
Capana00g002355	0	0	0	0.735117	0.653144	0.452033
Capana00g002357	0	0	0	0.567038	0.86032	0.285944
Capana00g002358	0	0	0	0.761589	0	0
Capana00g002359	0	0	0	0.477898	0.241889	0
Capana00g002361	57.8911	26.5892	21.8087	5.59899	17.1566	39.3349
Capana00g002362	38.3925	27.5282	25.2677	32.0477	25.0653	24.7025
Capana00g002363	44.2136	16.8541	28.2805	64.1877	17.4073	24.6476
Capana00g002364	401.19	333.726	277.578	160.034	337.76	323.637
Capana00g002365	156.309	82.8087	71.4883	47.1263	72.116	86.4135
Capana00g002366	0	0	0	0	0	0
Capana00g002367	0	0	0	0	0	0.082466
Capana00g002368	0	0	0	0.033908	0.111352	0.038949
Capana00g002369	0.073141	0	0	0	0	0
Capana00g002370	0.022099	0	0	0	0	0.051347
Capana00g002371	0	0	0	0	0	0.007373
Capana00g002372	0	0	0	0	0	0
Capana00g002373	0.427271	0	0.046682	1.59104	2.06959	1.43896
Capana00g002374	31.5961	4.59047	1.47388	0.342468	4.09678	4.94328
Capana00g002376	34.907	28.0371	27.3885	30.237	26.5694	26.9905
Capana00g002377	0.686647	0	0.030186	0.069633	0.155303	0.202037
Capana00g002378	0	0	0	0	0.054767	0.095367
Capana00g002379	71.0862	60.1346	44.2381	55.9392	60.2325	55.4621
Capana00g002380	1.44043	13.4013	11.3676	16.5831	4.29007	5.33913
Capana00g002381	8.82352	7.54618	5.0811	5.86565	7.41674	6.78664
Capana00g002382	2.73866	0.75978	0.274257	0.066039	0.677335	0.827307
Capana00g002383	16.5027	27.1813	21.0216	41.7048	27.2683	21.6114
Capana00g002384	0.022428	0	0.041711	0.157968	0	0
Capana00g002385	2.12939	1.92922	0.595819	0.653651	1.70589	0.812862
Capana00g002386	4.08371	2.36848	0.513089	0.32689	1.91871	2.31499
Capana00g002388	0	0	0	0.097265	0	0
Capana00g002389	24.4182	15.561	10.513	9.71573	12.2955	12.8719
Capana00g002390	22.6994	14.7388	14.0737	15.3068	14.8205	18.4229
Capana00g002391	0.051687	0	0	0.105932	0	0.321341
Capana00g002392	25.6629	7.83917	11.5342	19.2006	11.1752	20.0848
Capana00g002393	39.737	27.601	24.6758	19.2739	29.7774	33.0008
Capana00g002394	40.3073	33.1174	22.2003	18.5102	34.874	38.8501
Capana00g002395	7.00665	2.79389	3.24759	3.77173	2.39184	3.3342
Capana00g002396	28.7114	16.2815	14.5311	5.32706	10.371	13.8266
Capana00g002397	0	0	0	0	0	0
Capana00g002398	0	0	0	0	0	0
Capana00g002400	1.52956	0.821325	0.184728	0	0	0
Capana00g002401	0.135544	0.214892	0	0	0.049409	0
Capana00g002402	0.145148	0.275856	0	0	0	0
Capana00g002403	0	0.082182	0	0	0	0.092315
Capana00g002404	0	0	0	0	0	0
Capana00g002405	0	0	0	0	0	0
Capana00g002406	3.51071	0.897991	0.533523	1.35033	1.5159	1.09846
Capana00g002407	0	0	0	0	0	0
Capana00g002408	0	0	0	0	0	0
Capana00g002409	0	0	0	0	0	0
Capana00g002410	0	0	0	0	0	0
Capana00g002411	6.49169	5.91464	3.86908	3.8588	4.85881	3.78759
Capana00g002413	4.66379	5.55957	0	0.547143	6.08491	0
Capana00g002414	7.98906	6.30068	6.31897	10.201	8.04855	8.71726
Capana00g002415	3.22306	0.086692	0.130086	0.426472	0	0.211385
Capana00g002416	0	0	0	0	0	0
Capana00g002418	0	0	0	0	0	0
Capana00g002419	0	0	0	0	0	0
Capana00g002421	0	0	0	0	0	0
Capana00g002422	0	0	0	0	0	0
Capana00g002423	0	0	0	0	0	0
Capana00g002424	22.3516	226.361	191.969	222.472	182.946	154.361
Capana00g002425	0	0	0	0	0	0
Capana00g002426	0	0	0	0	0	0
Capana00g002427	0	0	0	0	0	0
Capana00g002428	0	0	0	0	0	0
Capana00g002429	0	0	0	0	0	0
Capana00g002430	0	0	0	0	0	0
Capana00g002431	0	0	0	0	0	0
Capana00g002432	0.091655	1.88295	0.627246	3.50776	2.72654	1.76025
Capana00g002433	0.056954	0.141499	0	0.591634	1.47033	0.622346
Capana00g002435	0	0	0	0	0	0
Capana00g002436	63.5938	40.7781	53.4731	36.2868	53.1073	46.3556
Capana00g002437	0.065272	0.08212	0.170841	0	0.242717	0.312993
Capana00g002438	118.573	40.1602	33.5296	11.8043	36.2277	62.5799
Capana00g002439	2.88795	1.02775	0.995785	0.323987	0.752496	1.59362
Capana00g002440	2.50345	0.072383	0.096179	0	0.024507	0.961434
Capana00g002441	0	0	0	0	0	0
Capana00g002442	5.36656	6.72834	4.10876	10.0765	7.13982	6.46819
Capana00g002443	10.8654	14.8229	8.79841	14.7353	13.5436	10.3519
Capana00g002444	165.173	282.924	257.727	350.629	327.745	244.491
Capana00g002445	0.138043	0	0	0	0	0
Capana00g002446	0	0	0	0	0	0
Capana00g002448	0	0	0	0	0	0
Capana00g002450	0.970987	0.034632	0.340024	0.610667	0.940738	1.05594
Capana00g002451	1.58963	0.13906	0.08522	0.603984	1.46614	0.641147
Capana00g002452	14.9204	5.13278	2.93118	5.76111	11.2918	12.8104
Capana00g002453	11.8577	9.54492	5.76051	6.6986	10.9252	19.3053
Capana00g002454	5.72652	7.9179	6.22151	11.6288	9.25969	6.50431
Capana00g002455	0	0	0	0	0	0.023584
Capana00g002456	14.6069	14.9031	16.8157	22.15	16.4527	18.4616
Capana00g002457	19.0694	17.9933	16.1722	21.069	19.0676	18.6746
Capana00g002458	0	0	0	0	0	0
Capana00g002459	3.85336	0.360828	0	0.272326	2.79593	4.22791
Capana00g002460	0	0	0	0	0	0
Capana00g002461	0	0	0	0	0	0
Capana00g002462	0	0	0	0	0	0
Capana00g002463	0	0	0	0	0	0
Capana00g002464	0.828636	1.22807	0	1.57761	0.767941	0.490559
Capana00g002466	0	0	0	0	0	0
Capana00g002467	0	0	0	0	0	0
Capana00g002469	0	0.136715	0	0.589804	0.036154	0.108451
Capana00g002470	0	0	0	0	0	0
Capana00g002471	0	0	0	0	0	0
Capana00g002472	0	0	0	0	0	0
Capana00g002473	0	0.182939	0	0.230466	0.1421	0.182777
Capana00g002474	0	0	0	0	0	0
Capana00g002475	0	0	0	0	0	0
Capana00g002476	0	0	0	0	0	0
Capana00g002477	0	0	0	0	0	0
Capana00g002479	793.064	565.73	492.359	202.918	436.056	533.621
Capana00g002480	41.403	35.1392	25.2258	36.3593	38.562	32.2107
Capana00g002481	3.7083	0	0	3.14195	8.63437	7.10746
Capana00g002482	2.59178	0	0.03836	0.349404	1.02112	0.547395
Capana00g002483	17.2509	17.0328	13.9602	24.0218	18.4056	19.3363
Capana00g002485	24.49	17.8434	12.9854	9.00084	13.4498	16.0779
Capana00g002487	2.0485	0.446168	0.232128	0.225616	1.1996	1.21745
Capana00g002488	49.3983	40.7259	27.7198	18.9862	30.6153	31.1649
Capana00g002489	30.8745	19.0072	12.6178	8.69798	14.7797	14.2029
Capana00g002490	18.5367	40.7562	24.2838	66.7897	42.7602	37.8185
Capana00g002491	60.5164	176.89	173.698	153.885	107.605	116.72
Capana00g002492	233.808	459.702	311.448	297.973	278.162	279.066
Capana00g002493	4.2556	2.76593	1.02506	0.590029	2.31098	0.578433
Capana00g002494	12.6704	6.78609	4.15121	4.3755	8.79097	10.5022
Capana00g002497	15.4521	3.19304	3.83612	6.79705	2.18122	8.43176
Capana00g002498	21.2874	31.8159	23.1985	25.9927	30.7326	23.3901
Capana00g002499	4.8149	4.19009	2.63747	3.90751	4.62121	4.6222
Capana00g002500	7.10947	1.46519	0.682717	0.852769	2.3325	2.95496
Capana00g002501	3.30605	0.96309	0.169945	0.087934	0.128991	2.77555
Capana00g002502	35.9009	72.9065	53.6769	42.0555	46.6782	31.7737
Capana00g002503	3.13802	2.41638	1.32472	1.89391	1.44497	1.44094
Capana00g002504	0.69408	0.391683	0.20643	0.13907	0.662939	0.449774
Capana00g002505	0	0	0	0.061908	0	0
Capana00g002506	0	0	0	0	0	0
Capana00g002507	0	0	0	0	0	0
Capana00g002508	0	0	0	0	0	0
Capana00g002509	0	0	0	0	0	0
Capana00g002510	0	0	0	0	0	0
Capana00g002511	2.89489	0	0	0.287062	0.283518	3.35386
[truncated: 33,337 more rows]

## Sheet: WRKY20-ChIPseq
Chromosome	start	end	width	strand	peak	#NAME?	#NAME?	#NAME?	summit.position	annotation	geneChr	geneStart	geneEnd	geneLength	geneStrand	geneId	transcriptId	distanceToTSS
Chr00	188971543	188971942	400	*	CaWRKY40_peak_215	33	3.30353	0.42508	181	Promoter (2-3kb)	1	188969223	188969645	423	1	Capana00g000056	Capana00g000056_t	2320
Chr00	200219049	200219405	357	*	CaWRKY40_peak_245	91	9.10945	4.89495	187	Promoter (<=1kb)	1	200219094	200220833	1740	1	Capana00g000115	Capana00g000115_t	0
Chr00	200793546	200793911	366	*	CaWRKY40_peak_249	33	3.30353	0.42508	119	Promoter (<=1kb)	1	200793541	200794077	537	2	Capana00g000117	Capana00g000117_t	166
Chr00	207663688	207664483	796	*	CaWRKY40_peak_286a	108	10.8762	6.52907	154	Promoter (<=1kb)	1	207664179	207664593	415	1	Capana00g000170	Capana00g000170_t	0
Chr00	207663688	207664483	796	*	CaWRKY40_peak_286b	64	6.46427	2.52931	609	Promoter (<=1kb)	1	207664179	207664593	415	1	Capana00g000170	Capana00g000170_t	0
Chr00	209403087	209403592	506	*	CaWRKY40_peak_295	112	11.274	6.90377	300	Promoter (<=1kb)	1	209403258	209403566	309	1	Capana00g000189	Capana00g000189_t	0
Chr00	211226731	211227054	324	*	CaWRKY40_peak_304	41	4.17177	0.79485	159	Promoter (<=1kb)	1	211227022	211227432	411	2	Capana00g000208	Capana00g000208_t	378
Chr00	217114154	217114478	325	*	CaWRKY40_peak_325	60	6.07039	2.17838	172	Promoter (<=1kb)	1	217111613	217113899	2287	2	Capana00g000236	Capana00g000236_t	-255
Chr00	242324028	242324414	387	*	CaWRKY40_peak_403	854	85.4836	80.2344	203	Promoter (1-2kb)	1	242323884	242325611	1728	2	Capana00g000410	Capana00g000410_t	1197
Chr00	242324601	242325006	406	*	CaWRKY40_peak_404	681	68.1222	62.9735	179	Promoter (<=1kb)	1	242323884	242325611	1728	2	Capana00g000410	Capana00g000410_t	605
Chr00	249683553	249683836	284	*	CaWRKY40_peak_413	41	4.17177	0.79485	248	Promoter (<=1kb)	1	249683669	249684037	369	1	Capana00g000450	Capana00g000450_t	0
Chr00	260175733	260176030	298	*	CaWRKY40_peak_427	127	12.7337	8.27582	162	Promoter (<=1kb)	1	260175793	260176095	303	2	Capana00g000518	Capana00g000518_t	65
Chr00	262919855	262920372	518	*	CaWRKY40_peak_431	165	16.5381	11.9319	286	Promoter (1-2kb)	1	262918046	262921976	3931	1	Capana00g000538	Capana00g000538_t	1809
Chr00	262921468	262922034	567	*	CaWRKY40_peak_432	82	8.23517	4.09123	312	Exon (Capana00g000538_t/Capana00g000538, exon 5 of 6)	1	262918046	262921976	3931	1	Capana00g000538	Capana00g000538_t	3422
Chr00	269771716	269771999	284	*	CaWRKY40_peak_447	68	6.87389	2.89718	127	Promoter (2-3kb)	1	269768948	269769520	573	2	Capana00g000581	Capana00g000581_t	-2196
Chr00	280334375	280335823	1449	*	CaWRKY40_peak_467a	63	6.32703	2.4024	167	Promoter (2-3kb)	1	280331146	280331493	348	2	Capana00g000646	Capana00g000646_t	-2882
Chr00	280334375	280335823	1449	*	CaWRKY40_peak_467b	156	15.6931	11.115	855	Promoter (2-3kb)	1	280331146	280331493	348	2	Capana00g000646	Capana00g000646_t	-2882
Chr00	281743764	281744131	368	*	CaWRKY40_peak_469	41	4.17177	0.79485	13	Promoter (1-2kb)	1	281740492	281745234	4743	2	Capana00g000657	Capana00g000657_t	1103
Chr00	284145279	284145696	418	*	CaWRKY40_peak_474	140	14.0496	9.53296	174	Promoter (<=1kb)	1	284144773	284145261	489	1	Capana00g000668	Capana00g000668_t	506
Chr00	289413985	289414374	390	*	CaWRKY40_peak_479	127	12.7672	8.30598	221	Promoter (<=1kb)	1	289412598	289414321	1724	2	Capana00g000707	Capana00g000707_t	0
Chr00	290560665	290561060	396	*	CaWRKY40_peak_484	646	64.6814	59.5609	210	Promoter (<=1kb)	1	290558247	290560451	2205	2	Capana00g000712	Capana00g000712_t	-214
Chr00	292001574	292001978	405	*	CaWRKY40_peak_488	120	12.0376	7.61657	207	Promoter (2-3kb)	1	292002750	292004896	2147	2	Capana00g000720	Capana00g000720_t	2918
Chr00	296835367	296835727	361	*	CaWRKY40_peak_492	141	14.1764	9.65402	208	Promoter (1-2kb)	1	296834857	296836739	1883	2	Capana00g000770	Capana00g000770_t	1012
Chr00	324434292	324434651	360	*	CaWRKY40_peak_534	50	5.09615	1.40383	175	Promoter (2-3kb)	1	324432228	324436939	4712	1	Capana00g001018	Capana00g001018_t	2064
Chr00	326985980	326986345	366	*	CaWRKY40_peak_536	660	66.0654	60.9361	171	Promoter (<=1kb)	1	326986578	326986997	420	1	Capana00g001026	Capana00g001026_t	-233
Chr00	327501834	327502176	343	*	CaWRKY40_peak_537	74	7.42457	3.36947	165	Promoter (<=1kb)	1	327499746	327502320	2575	2	Capana00g001027	Capana00g001027_t	144
Chr00	351721348	351721710	363	*	CaWRKY40_peak_569	60	6.07039	2.17838	215	Promoter (1-2kb)	1	351718528	351720142	1615	2	Capana00g001147	Capana00g001147_t	-1206
Chr00	352562485	352563007	523	*	CaWRKY40_peak_573	58	5.84112	2.05456	195	Promoter (1-2kb)	1	352563105	352564610	1506	2	Capana00g001151	Capana00g001151_t	1603
Chr00	352564100	352564441	342	*	CaWRKY40_peak_574	50	5.07451	1.40383	265	Promoter (<=1kb)	1	352563105	352564610	1506	2	Capana00g001151	Capana00g001151_t	169
Chr00	352565222	352565818	597	*	CaWRKY40_peak_575a	57	5.75679	1.9767	102	Promoter (<=1kb)	1	352563105	352564610	1506	2	Capana00g001151	Capana00g001151_t	-612
Chr00	352565222	352565818	597	*	CaWRKY40_peak_575b	46	4.61594	1.1795	392	Promoter (<=1kb)	1	352563105	352564610	1506	2	Capana00g001151	Capana00g001151_t	-612
Chr00	353070869	353071387	519	*	CaWRKY40_peak_580	774	77.4717	72.2655	274	Promoter (1-2kb)	1	353070883	353072409	1527	2	Capana00g001154	Capana00g001154_t	1022
Chr00	353071621	353072362	742	*	CaWRKY40_peak_581	226	22.6172	17.8867	374	Promoter (<=1kb)	1	353070883	353072409	1527	2	Capana00g001154	Capana00g001154_t	47
Chr00	359397435	359397855	421	*	CaWRKY40_peak_591	41	4.17177	0.79485	300	Intron (Capana00g001197_t/Capana00g001197, intron 6 of 8)	1	359389744	359401076	11333	1	Capana00g001197	Capana00g001197_t	7691
Chr00	360973318	360973714	397	*	CaWRKY40_peak_597	92	9.24623	5.01293	181	Promoter (1-2kb)	1	360975085	360975714	630	1	Capana00g001207	Capana00g001207_t	-1371
Chr00	360974678	360975163	486	*	CaWRKY40_peak_598	50	5.09615	1.40383	139	Promoter (<=1kb)	1	360975085	360975714	630	1	Capana00g001207	Capana00g001207_t	0
Chr00	361238643	361239264	622	*	CaWRKY40_peak_599	482	48.295	43.2975	315	Promoter (<=1kb)	1	361238568	361238993	426	2	Capana00g001211	Capana00g001211_t	0
Chr00	362185298	362185709	412	*	CaWRKY40_peak_602	61	6.19364	2.27939	213	Promoter (2-3kb)	1	362182819	362183311	493	1	Capana00g001212	Capana00g001212_t	2479
Chr00	366635955	366636289	335	*	CaWRKY40_peak_615	167	16.7218	12.1112	156	Promoter (<=1kb)	1	366637260	366638787	1528	1	Capana00g001246	Capana00g001246_t	-971
Chr00	374437567	374437880	314	*	CaWRKY40_peak_627	191	19.1146	14.4486	201	Promoter (<=1kb)	1	374438217	374438582	366	1	Capana00g001284	Capana00g001284_t	-337
Chr00	375555748	375556039	292	*	CaWRKY40_peak_628	81	8.14922	4.01412	167	Promoter (<=1kb)	1	375556050	375556592	543	1	Capana00g001297	Capana00g001297_t	-11
Chr00	375574566	375574849	284	*	CaWRKY40_peak_629	45	4.53895	1.10768	145	Promoter (1-2kb)	1	375575956	375576321	366	1	Capana00g001303	Capana00g001303_t	-1107
Chr00	375575177	375575473	297	*	CaWRKY40_peak_630	92	9.24623	5.01293	158	Promoter (<=1kb)	1	375575956	375576321	366	1	Capana00g001303	Capana00g001303_t	-483
Chr00	378155737	378156117	381	*	CaWRKY40_peak_634	44	4.457	1.04108	181	Downstream (1-2kb)	1	378157390	378162733	5344	2	Capana00g001319	Capana00g001319_t	6616
Chr00	383123066	383123476	411	*	CaWRKY40_peak_645	52	5.27468	1.54987	179	Promoter (<=1kb)	1	383122626	383123698	1073	2	Capana00g001341	Capana00g001341_t	222
Chr00	383930260	383930660	401	*	CaWRKY40_peak_649	85	8.58749	4.41734	159	Downstream (2-3kb)	1	383933377	383934141	765	2	Capana00g001351	Capana00g001351_t	3481
Chr00	394105598	394106375	778	*	CaWRKY40_peak_668	41	4.17177	0.79485	39	Promoter (2-3kb)	1	394103127	394103504	378	1	Capana00g001436	Capana00g001436_t	2471
Chr00	401400372	401401058	687	*	CaWRKY40_peak_674	74	7.47967	3.41875	526	Exon (Capana00g001512_t/Capana00g001512, exon 3 of 3)	1	401386386	401401721	15336	1	Capana00g001512	Capana00g001512_t	13986
Chr00	405882931	405883284	354	*	CaWRKY40_peak_680	33	3.30353	0.42508	167	Promoter (<=1kb)	1	405883469	405885917	2449	1	Capana00g001569	Capana00g001569_t	-185
Chr00	405884851	405885243	393	*	CaWRKY40_peak_681	60	6.07039	2.17838	244	Promoter (1-2kb)	1	405883469	405885917	2449	1	Capana00g001569	Capana00g001569_t	1382
Chr00	405908941	405909354	414	*	CaWRKY40_peak_682	70	7.08946	3.05708	161	Promoter (<=1kb)	1	405908403	405910181	1779	1	Capana00g001571	Capana00g001571_t	538
Chr00	412340600	412340941	342	*	CaWRKY40_peak_694	67	6.73427	2.77701	191	Promoter (<=1kb)	1	412340871	412341430	560	1	Capana00g001613	Capana00g001613_t	0
Chr00	413268025	413268475	451	*	CaWRKY40_peak_698	44	4.457	1.04108	283	Promoter (1-2kb)	1	413267337	413270126	2790	2	Capana00g001627	Capana00g001627_t	1651
Chr00	413738088	413738400	313	*	CaWRKY40_peak_702	63	6.32773	2.40307	184	Promoter (<=1kb)	1	413738070	413739420	1351	1	Capana00g001632	Capana00g001632_t	18
Chr00	413756854	413757490	637	*	CaWRKY40_peak_703	108	10.8762	6.52907	231	Promoter (<=1kb)	1	413757673	413758398	726	1	Capana00g001636	Capana00g001636_t	-183
Chr00	413757803	413758714	912	*	CaWRKY40_peak_704	58	5.82943	2.04399	505	Promoter (<=1kb)	1	413757673	413758398	726	1	Capana00g001636	Capana00g001636_t	130
Chr00	421509792	421510442	651	*	CaWRKY40_peak_724a	537	53.7759	48.7351	168	Promoter (<=1kb)	1	421511442	421512395	954	1	Capana00g001698	Capana00g001698_t	-1000
Chr00	421509792	421510442	651	*	CaWRKY40_peak_724b	149	14.9431	10.3971	581	Promoter (<=1kb)	1	421511442	421512395	954	1	Capana00g001698	Capana00g001698_t	-1000
Chr00	422430989	422431272	284	*	CaWRKY40_peak_731	60	6.07039	2.17838	191	Promoter (<=1kb)	1	422430307	422431444	1138	2	Capana00g001714	Capana00g001714_t	172
Chr00	422633010	422634062	1053	*	CaWRKY40_peak_732a	56	5.63502	1.86509	135	Promoter (1-2kb)	1	422631179	422634130	2952	1	Capana00g001718	Capana00g001718_t	1831
Chr00	422633010	422634062	1053	*	CaWRKY40_peak_732b	163	16.3758	11.7802	793	Promoter (1-2kb)	1	422631179	422634130	2952	1	Capana00g001718	Capana00g001718_t	1831
Chr00	423656383	423656666	284	*	CaWRKY40_peak_735	41	4.17177	0.79485	117	Promoter (<=1kb)	1	423656216	423656734	519	1	Capana00g001722	Capana00g001722_t	167
Chr00	429762167	429762613	447	*	CaWRKY40_peak_740	50	5.09615	1.40383	427	Promoter (2-3kb)	1	429764689	429766635	1947	1	Capana00g001812	Capana00g001812_t	-2076
Chr00	429833845	429834510	666	*	CaWRKY40_peak_741	46	4.65831	1.21491	623	Promoter (<=1kb)	1	429833000	429834543	1544	1	Capana00g001815	Capana00g001815_t	845
Chr00	436710590	436711131	542	*	CaWRKY40_peak_757	60	6.07039	2.17838	364	Promoter (<=1kb)	1	436710369	436710857	489	1	Capana00g001877	Capana00g001877_t	221
Chr00	440578244	440578527	284	*	CaWRKY40_peak_765	41	4.17177	0.79485	96	Promoter (1-2kb)	1	440578161	440579702	1542	2	Capana00g001917	Capana00g001917_t	1175
Chr00	444378406	444378735	330	*	CaWRKY40_peak_769	41	4.17177	0.79485	229	Promoter (<=1kb)	1	444379109	444379555	447	2	Capana00g001975	Capana00g001975_t	820
Chr00	449094233	449094870	638	*	CaWRKY40_peak_775	548	54.8948	49.8452	270	Promoter (2-3kb)	1	449097097	449097888	792	1	Capana00g002026	Capana00g002026_t	-2227
Chr00	450669322	450669713	392	*	CaWRKY40_peak_784	447	44.7015	39.731	203	Promoter (<=1kb)	1	450668939	450669430	492	1	Capana00g002088	Capana00g002088_t	383
Chr00	450670458	450670953	496	*	CaWRKY40_peak_785	590	59.0602	53.9777	315	Promoter (<=1kb)	1	450670070	450671131	1062	2	Capana00g002089	Capana00g002089_t	178
Chr00	450671238	450671620	383	*	CaWRKY40_peak_786	979	97.9321	92.6243	187	Promoter (<=1kb)	1	450670070	450671131	1062	2	Capana00g002089	Capana00g002089_t	-107
Chr00	451369336	451369619	284	*	CaWRKY40_peak_792	109	10.9243	6.57259	163	Promoter (1-2kb)	1	451370291	451370860	570	2	Capana00g002098	Capana00g002098_t	1241
Chr00	451416186	451416549	364	*	CaWRKY40_peak_794	75	7.51648	3.4511	184	Promoter (2-3kb)	1	451417876	451418844	969	2	Capana00g002100	Capana00g002100_t	2295
Chr00	451451595	451452263	669	*	CaWRKY40_peak_795	64	6.47781	2.54184	465	Promoter (<=1kb)	1	451449881	451452762	2882	2	Capana00g002101	Capana00g002101_t	499
Chr00	451909652	451910674	1023	*	CaWRKY40_peak_796	84	8.48477	4.3175	151	Promoter (1-2kb)	1	451912103	451912762	660	1	Capana00g002103	Capana00g002103_t	-1429
Chr00	455280116	455280528	413	*	CaWRKY40_peak_801	33	3.30353	0.42508	97	Promoter (<=1kb)	1	455279542	455280658	1117	1	Capana00g002160	Capana00g002160_t	574
Chr00	459065650	459065933	284	*	CaWRKY40_peak_804	33	3.30353	0.42508	132	Promoter (<=1kb)	1	459065254	459067146	1893	1	Capana00g002226	Capana00g002226_t	396
Chr00	459235468	459235751	284	*	CaWRKY40_peak_805	60	6.07039	2.17838	154	Promoter (<=1kb)	1	459235595	459240638	5044	1	Capana00g002231	Capana00g002231_t	0
Chr00	465399108	465399391	284	*	CaWRKY40_peak_820	33	3.30353	0.42508	247	Exon (Capana00g002320_t/Capana00g002320, exon 7 of 11)	1	465395895	465406412	10518	2	Capana00g002320	Capana00g002320_t	7021
Chr00	472845351	472845645	295	*	CaWRKY40_peak_833	33	3.30353	0.42508	93	Promoter (2-3kb)	1	472844983	472848508	3526	2	Capana00g002383	Capana00g002383_t	2863
Chr00	473220434	473220802	369	*	CaWRKY40_peak_834	41	4.11248	0.79485	258	Promoter (<=1kb)	1	473220742	473221152	411	1	Capana00g002385	Capana00g002385_t	0
Chr00	474669068	474669533	466	*	CaWRKY40_peak_836	44	4.457	1.04108	280	Promoter (2-3kb)	1	474666390	474670528	4139	1	Capana00g002411	Capana00g002411_t	2678
Chr00	475458665	475459056	392	*	CaWRKY40_peak_837	60	6.07039	2.17838	163	Promoter (2-3kb)	1	475461146	475461547	402	1	Capana00g002416	Capana00g002416_t	-2090
Chr00	483940643	483940932	290	*	CaWRKY40_peak_847	92	9.28945	5.04986	176	Promoter (1-2kb)	1	483939375	483941236	1862	1	Capana00g002575	Capana00g002575_t	1268
Chr00	489516999	489517282	284	*	CaWRKY40_peak_853	70	7.08946	3.05708	133	Promoter (<=1kb)	1	489517214	489517759	546	1	Capana00g002680	Capana00g002680_t	0
Chr00	492493871	492494405	535	*	CaWRKY40_peak_870	66	6.65214	2.70357	321	Promoter (<=1kb)	1	492493511	492495286	1776	1	Capana00g002709	Capana00g002709_t	360
Chr00	502001048	502001507	460	*	CaWRKY40_peak_884	41	4.17177	0.79485	258	Promoter (<=1kb)	1	502000683	502002425	1743	2	Capana00g002848	Capana00g002848_t	918
Chr00	502195138	502195586	449	*	CaWRKY40_peak_885	50	5.09615	1.40383	101	Exon (Capana00g002859_t/Capana00g002859, exon 5 of 16)	1	502187329	502202492	15164	2	Capana00g002859	Capana00g002859_t	6906
Chr00	511074841	511075132	292	*	CaWRKY40_peak_903	41	4.17177	0.79485	115	Promoter (<=1kb)	1	511074017	511074651	635	1	Capana00g002991	Capana00g002991_t	824
Chr00	519923657	519923940	284	*	CaWRKY40_peak_915	70	7.08946	3.05708	127	Exon (Capana00g003044_t/Capana00g003044, exon 5 of 6)	1	519923621	519927006	3386	2	Capana00g003044	Capana00g003044_t	3066
Chr00	521184782	521185065	284	*	CaWRKY40_peak_920	60	6.07039	2.17838	239	Promoter (<=1kb)	1	521185098	521185604	507	2	Capana00g003057	Capana00g003057_t	539
Chr00	522452187	522452485	299	*	CaWRKY40_peak_921	60	6.07039	2.17838	175	Promoter (<=1kb)	1	522453055	522462732	9678	1	Capana00g003076	Capana00g003076_t	-570
Chr00	530613046	530613351	306	*	CaWRKY40_peak_943	50	5.09615	1.40383	160	Promoter (<=1kb)	1	530612368	530613305	938	2	Capana00g003175	Capana00g003175_t	0
Chr00	538553992	538554275	284	*	CaWRKY40_peak_951	44	4.457	1.04108	102	Intron (Capana00g003255_t/Capana00g003255, intron 1 of 12)	1	538549281	538562474	13194	1	Capana00g003255	Capana00g003255_t	4711
Chr00	538554728	538555290	563	*	CaWRKY40_peak_952	50	5.09615	1.40383	139	Exon (Capana00g003255_t/Capana00g003255, exon 2 of 13)	1	538549281	538562474	13194	1	Capana00g003255	Capana00g003255_t	5447
Chr00	539226965	539227807	843	*	CaWRKY40_peak_954a	56	5.64479	1.87314	155	Promoter (1-2kb)	1	539225420	539229781	4362	1	Capana00g003308	Capana00g003308_t	1545
Chr00	539226965	539227807	843	*	CaWRKY40_peak_954b	54	5.40533	1.66333	529	Promoter (1-2kb)	1	539225420	539229781	4362	1	Capana00g003308	Capana00g003308_t	1545
Chr00	539241311	539242032	722	*	CaWRKY40_peak_955	154	15.4705	10.8985	235	Promoter (1-2kb)	1	539243705	539244225	521	1	Capana00g003310	Capana00g003310_t	-1673
Chr00	544695412	544696085	674	*	CaWRKY40_peak_969	51	5.12966	1.43078	530	Promoter (1-2kb)	1	544697331	544701356	4026	1	Capana00g003371	Capana00g003371_t	-1246
Chr00	548850481	548851127	647	*	CaWRKY40_peak_981	65	6.50131	2.56472	236	Promoter (<=1kb)	1	548850321	548850887	567	2	Capana00g003464	Capana00g003464_t	0
Chr00	556666996	556667279	284	*	CaWRKY40_peak_991	50	5.09615	1.40383	105	Intron (Capana00g003524_t/Capana00g003524, intron 3 of 13)	1	556663919	556674220	10302	1	Capana00g003524	Capana00g003524_t	3077
Chr00	575221506	575221841	336	*	CaWRKY40_peak_1025	60	6.01451	2.17838	162	Promoter (2-3kb)	1	575218745	575219125	381	2	Capana00g003701	Capana00g003701_t	-2381
Chr00	575271255	575271553	299	*	CaWRKY40_peak_1026	110	11.0353	6.6789	194	Promoter (1-2kb)	1	575269913	575273240	3328	2	Capana00g003708	Capana00g003708_t	1687
Chr00	575320256	575320654	399	*	CaWRKY40_peak_1029	239	23.9488	19.1985	230	Promoter (<=1kb)	1	575319287	575319781	495	2	Capana00g003713	Capana00g003713_t	-475
Chr00	579093848	579094131	284	*	CaWRKY40_peak_1038	33	3.30353	0.42508	94	Promoter (2-3kb)	1	579089854	579091781	1928	2	Capana00g003748	Capana00g003748_t	-2067
Chr00	579755611	579756344	734	*	CaWRKY40_peak_1039	53	5.32194	1.58746	142	Promoter (<=1kb)	1	579755223	579755696	474	2	Capana00g003759	Capana00g003759_t	0
Chr00	579757007	579757770	764	*	CaWRKY40_peak_1040	82	8.22595	4.08491	576	Promoter (1-2kb)	1	579755223	579755696	474	2	Capana00g003759	Capana00g003759_t	-1311
Chr00	580412142	580412425	284	*	CaWRKY40_peak_1041	50	5.09615	1.40383	194	Promoter (1-2kb)	1	580404911	580414161	9251	2	Capana00g003782	Capana00g003782_t	1736
Chr00	580458373	580458656	284	*	CaWRKY40_peak_1042	50	5.09615	1.40383	267	Intron (Capana00g003783_t/Capana00g003783, intron 6 of 6)	1	580457966	580462750	4785	2	Capana00g003783	Capana00g003783_t	4094
Chr00	609885734	609886061	328	*	CaWRKY40_peak_1081	41	4.17177	0.79485	150	Intron (Capana00g004071_t/Capana00g004071, intron 3 of 16)	1	609862986	609900632	37647	2	Capana00g004071	Capana00g004071_t	14571
Chr00	618145143	618145522	380	*	CaWRKY40_peak_1095	42	4.273	0.88692	123	Promoter (2-3kb)	1	618141012	618142659	1648	2	Capana00g004143	Capana00g004143_t	-2484
Chr00	629048996	629049279	284	*	CaWRKY40_peak_1115	41	4.17177	0.79485	115	Exon (Capana00g004310_t/Capana00g004310, exon 4 of 6)	1	629052852	629056224	3373	2	Capana00g004311	Capana00g004311_t	6945
Chr00	631067032	631069206	2175	*	CaWRKY40_peak_1116a	70	7.07019	3.05708	777	Promoter (<=1kb)	1	631068635	631070396	1762	1	Capana00g004337	Capana00g004337_t	0
Chr00	631067032	631069206	2175	*	CaWRKY40_peak_1116b	68	6.84813	2.87336	1167	Promoter (<=1kb)	1	631068635	631070396	1762	1	Capana00g004337	Capana00g004337_t	0
Chr00	631067032	631069206	2175	*	CaWRKY40_peak_1116c	90	9.06324	4.85199	1748	Promoter (<=1kb)	1	631068635	631070396	1762	1	Capana00g004337	Capana00g004337_t	0
Chr00	631070096	631071285	1190	*	CaWRKY40_peak_1117a	157	15.7897	11.2097	362	Promoter (<=1kb)	1	631070845	631071144	300	2	Capana00g004338	Capana00g004338_t	0
Chr00	631070096	631071285	1190	*	CaWRKY40_peak_1117b	95	9.53229	5.28113	787	Promoter (<=1kb)	1	631070845	631071144	300	2	Capana00g004338	Capana00g004338_t	0
Chr00	631072261	631073651	1391	*	CaWRKY40_peak_1118a	142	14.2295	9.70395	338	Promoter (<=1kb)	1	631072354	631073274	921	1	Capana00g004339	Capana00g004339_t	0
Chr00	631072261	631073651	1391	*	CaWRKY40_peak_1118b	46	4.67786	1.23353	754	Promoter (<=1kb)	1	631072354	631073274	921	1	Capana00g004339	Capana00g004339_t	0
Chr00	631073971	631074283	313	*	CaWRKY40_peak_1119	122	12.2021	7.77278	150	Promoter (1-2kb)	1	631075135	631075467	333	2	Capana00g004340	Capana00g004340_t	1184
Chr00	647100448	647100876	429	*	CaWRKY40_peak_1138	113	11.3083	6.93386	216	Promoter (<=1kb)	1	647100078	647102006	1929	1	Capana00g004474	Capana00g004474_t	370
Chr00	653788223	653788586	364	*	CaWRKY40_peak_1151	41	4.17177	0.79485	127	Exon (Capana00g004528_t/Capana00g004528, exon 3 of 4)	1	653786963	653792614	5652	2	Capana00g004528	Capana00g004528_t	4028
Chr00	655564983	655565266	284	*	CaWRKY40_peak_1157	33	3.30353	0.42508	254	Promoter (<=1kb)	1	655564818	655565456	639	2	Capana00g004567	Capana00g004567_t	190
Chr00	658335090	658335463	374	*	CaWRKY40_peak_1158	33	3.30353	0.42508	132	Promoter (<=1kb)	1	658335758	658339139	3382	1	Capana00g004606	Capana00g004606_t	-295
Chr00	659068798	659069081	284	*	CaWRKY40_peak_1159	41	4.17177	0.79485	134	Promoter (<=1kb)	1	659064790	659068115	3326	2	Capana00g004618	Capana00g004618_t	-683
Chr00	667900720	667901003	284	*	CaWRKY40_peak_1172	41	4.17177	0.79485	16	Promoter (<=1kb)	1	667898178	667900223	2046	2	Capana00g004762	Capana00g004762_t	-497
Chr00	702159582	702159865	284	*	CaWRKY40_peak_1232	41	4.17177	0.79485	137	Promoter (2-3kb)	1	702156082	702156913	832	2	Capana00g005055	Capana00g005055_t	-2669
Chr01	544357	544745	389	*	CaWRKY40_peak_1260	41	4.17177	0.79485	155	Promoter (<=1kb)	2	544188	544571	384	1	Capana01g000030	Capana01g000030_t	169
Chr01	1096472	1096755	284	*	CaWRKY40_peak_1264	60	6.07039	2.17838	145	Intron (Capana01g000074_t/Capana01g000074, intron 10 of 10)	2	1092836	1098530	5695	1	Capana01g000074	Capana01g000074_t	3636
Chr01	1889013	1889516	504	*	CaWRKY40_peak_1265	59	5.97551	2.17209	241	Promoter (<=1kb)	2	1890196	1891029	834	1	Capana01g000130	Capana01g000130_t	-680
Chr01	1890180	1890945	766	*	CaWRKY40_peak_1266a	82	8.23517	4.09123	234	Promoter (<=1kb)	2	1890196	1891029	834	1	Capana01g000130	Capana01g000130_t	0
Chr01	1890180	1890945	766	*	CaWRKY40_peak_1266b	52	5.21031	1.50732	622	Promoter (<=1kb)	2	1890196	1891029	834	1	Capana01g000130	Capana01g000130_t	0
Chr01	2310592	2311318	727	*	CaWRKY40_peak_1268	1204	120.467	115.066	315	Promoter (<=1kb)	2	2309452	2311910	2459	2	Capana01g000155	Capana01g000155_t	592
Chr01	4725665	4725948	284	*	CaWRKY40_peak_1272	41	4.17177	0.79485	71	Promoter (2-3kb)	2	4723317	4728545	5229	1	Capana01g000268	Capana01g000268_t	2348
Chr01	6058201	6058484	284	*	CaWRKY40_peak_1276	50	5.09615	1.40383	219	Exon (Capana01g000316_t/Capana01g000316, exon 13 of 13)	2	6058127	6064255	6129	2	Capana01g000316	Capana01g000316_t	5771
Chr01	6077913	6078196	284	*	CaWRKY40_peak_1277	50	5.09615	1.40383	114	Exon (Capana01g000317_t/Capana01g000317, exon 9 of 12)	2	6083244	6085280	2037	1	Capana01g000318	Capana01g000318_t	-5048
Chr01	6092923	6093206	284	*	CaWRKY40_peak_1278	41	4.17177	0.79485	161	Promoter (<=1kb)	2	6087517	6094114	6598	2	Capana01g000319	Capana01g000319_t	908
Chr01	7578077	7578360	284	*	CaWRKY40_peak_1280	33	3.30353	0.42508	120	Promoter (1-2kb)	2	7580272	7581031	760	1	Capana01g000418	Capana01g000418_t	-1912
Chr01	8514582	8515039	458	*	CaWRKY40_peak_1282	70	7.02736	3.03152	214	Promoter (2-3kb)	2	8510446	8512140	1695	2	Capana01g000494	Capana01g000494_t	-2442
Chr01	11112643	11112997	355	*	CaWRKY40_peak_1287	50	5.09615	1.40383	146	Promoter (<=1kb)	2	11112262	11112714	453	2	Capana01g000584	Capana01g000584_t	0
Chr01	11744137	11744420	284	*	CaWRKY40_peak_1288	50	5.09615	1.40383	205	Promoter (<=1kb)	2	11743971	11745560	1590	1	Capana01g000619	Capana01g000619_t	166
Chr01	13470047	13470440	394	*	CaWRKY40_peak_1291	33	3.30353	0.42508	292	Promoter (1-2kb)	2	13460993	13468737	7745	2	Capana01g000680	Capana01g000680_t	-1310
Chr01	14198813	14199096	284	*	CaWRKY40_peak_1293	33	3.30353	0.42508	143	Promoter (2-3kb)	2	14200678	14201955	1278	2	Capana01g000702	Capana01g000702_t	2859
Chr01	14343415	14344683	1269	*	CaWRKY40_peak_1294a	151	15.1126	10.5611	157	Downstream (2-3kb)	2	14347398	14347892	495	2	Capana01g000712	Capana01g000712_t	3209
Chr01	14343415	14344683	1269	*	CaWRKY40_peak_1294b	155	15.58	11.0048	765	Downstream (2-3kb)	2	14347398	14347892	495	2	Capana01g000712	Capana01g000712_t	3209
Chr01	14343415	14344683	1269	*	CaWRKY40_peak_1294c	40	4.04882	0.79485	1045	Downstream (2-3kb)	2	14347398	14347892	495	2	Capana01g000712	Capana01g000712_t	3209
Chr01	15961109	15961544	436	*	CaWRKY40_peak_1295	41	4.17177	0.79485	194	Intron (Capana01g000776_t/Capana01g000776, intron 1 of 4)	2	15956262	15964125	7864	1	Capana01g000776	Capana01g000776_t	4847
Chr01	16498295	16498578	284	*	CaWRKY40_peak_1296	41	4.17177	0.79485	208	Promoter (2-3kb)	2	16496188	16499767	3580	1	Capana01g000795	Capana01g000795_t	2107
Chr01	19991432	19991850	419	*	CaWRKY40_peak_1300	41	4.17177	0.79485	103	Promoter (2-3kb)	2	19986626	19993905	7280	2	Capana01g000894	Capana01g000894_t	2055
Chr01	31486276	31486625	350	*	CaWRKY40_peak_1317	41	4.17177	0.79485	210	Promoter (2-3kb)	2	31484115	31484594	480	1	Capana01g001122	Capana01g001122_t	2161
Chr01	36576148	36576431	284	*	CaWRKY40_peak_1320	41	4.17177	0.79485	94	Exon (Capana01g001201_t/Capana01g001201, exon 5 of 8)	2	36572849	36590306	17458	2	Capana01g001201	Capana01g001201_t	13875
Chr01	37824052	37824346	295	*	CaWRKY40_peak_1323	60	6.07039	2.17838	143	Downstream (1-2kb)	2	37825929	37827403	1475	2	Capana01g001219	Capana01g001219_t	3057
Chr01	39982909	39983342	434	*	CaWRKY40_peak_1326	61	6.14541	2.2352	243	Promoter (<=1kb)	2	39983662	39984921	1260	1	Capana01g001251	Capana01g001251_t	-320
Chr01	45748173	45748589	417	*	CaWRKY40_peak_1330	298	29.8987	25.0829	233	Promoter (<=1kb)	2	45748662	45749138	477	2	Capana01g001426	Capana01g001426_t	549
Chr01	45829476	45829771	296	*	CaWRKY40_peak_1331	41	4.17177	0.79485	151	Downstream (1-2kb)	2	45831398	45835798	4401	2	Capana01g001437	Capana01g001437_t	6027
Chr01	63041033	63041355	323	*	CaWRKY40_peak_1355	41	4.17177	0.79485	140	Promoter (2-3kb)	2	63038724	63039404	681	1	Capana01g001748	Capana01g001748_t	2309
Chr01	66825745	66826402	658	*	CaWRKY40_peak_1365	344	34.4139	29.5498	288	Promoter (<=1kb)	2	66825686	66828361	2676	1	Capana01g001779	Capana01g001779_t	59
Chr01	66827508	66829412	1905	*	CaWRKY40_peak_1366a	180	18.0727	13.4313	487	Promoter (<=1kb)	2	66828618	66829292	675	1	Capana01g001780	Capana01g001780_t	0
Chr01	66827508	66829412	1905	*	CaWRKY40_peak_1366b	448	44.8541	39.8826	1510	Promoter (<=1kb)	2	66828618	66829292	675	1	Capana01g001780	Capana01g001780_t	0
Chr01	71399865	71400148	284	*	CaWRKY40_peak_1370	50	5.09615	1.40383	135	Promoter (<=1kb)	2	71399983	71400930	948	1	Capana01g001817	Capana01g001817_t	0
Chr01	75913066	75913956	891	*	CaWRKY40_peak_1378	522	52.2351	47.2034	535	Promoter (<=1kb)	2	75913217	75914278	1062	2	Capana01g001865	Capana01g001865_t	322
Chr01	75951913	75952287	375	*	CaWRKY40_peak_1379	160	16.0479	11.4604	172	Promoter (1-2kb)	2	75953245	75953550	306	2	Capana01g001868	Capana01g001868_t	1263
Chr01	75978838	75979221	384	*	CaWRKY40_peak_1382	589	58.9968	53.9148	184	Downstream (2-3kb)	2	75981382	75982251	870	2	Capana01g001874	Capana01g001874_t	3030
Chr01	75982491	75982841	351	*	CaWRKY40_peak_1383	543	54.391	49.3441	192	Promoter (<=1kb)	2	75982264	75982905	642	2	Capana01g001875	Capana01g001875_t	64
Chr01	116562197	116562487	291	*	CaWRKY40_peak_1433	70	7.08946	3.05708	245	Promoter (<=1kb)	2	116562224	116562586	363	1	Capana01g002138	Capana01g002138_t	0
Chr01	127015067	127015412	346	*	CaWRKY40_peak_1444	502	50.2805	45.2677	164	Intron (Capana01g002197_t/Capana01g002197, intron 1 of 1)	2	127011523	127021599	10077	2	Capana01g002197	Capana01g002197_t	6187
Chr01	127017090	127017490	401	*	CaWRKY40_peak_1445	1134	113.486	108.112	199	Intron (Capana01g002197_t/Capana01g002197, intron 1 of 1)	2	127011523	127021599	10077	2	Capana01g002197	Capana01g002197_t	4109
Chr01	127027672	127028107	436	*	CaWRKY40_peak_1446	716	71.6278	66.4547	224	Promoter (<=1kb)	2	127027272	127028453	1182	2	Capana01g002199	Capana01g002199_t	346
Chr01	132220731	132221059	329	*	CaWRKY40_peak_1455	201	20.1694	15.4843	158	Promoter (<=1kb)	2	132220999	132221400	402	1	Capana01g002237	Capana01g002237_t	0
Chr01	160009451	160009734	284	*	CaWRKY40_peak_1497	61	6.15767	2.24525	159	Promoter (<=1kb)	2	160010003	160014519	4517	1	Capana01g002475	Capana01g002475_t	-269
Chr01	161115562	161115845	284	*	CaWRKY40_peak_1499	50	5.09615	1.40383	136	Promoter (1-2kb)	2	161112447	161114329	1883	2	Capana01g002499	Capana01g002499_t	-1233
Chr01	161944321	161944604	284	*	CaWRKY40_peak_1500	41	4.17177	0.79485	119	Promoter (<=1kb)	2	161944504	161945207	704	1	Capana01g002503	Capana01g002503_t	0
Chr01	173158383	173158666	284	*	CaWRKY40_peak_1512	70	7.08946	3.05708	173	Promoter (1-2kb)	2	173147594	173159991	12398	2	Capana01g002714	Capana01g002714_t	1325
Chr01	173513195	173513478	284	*	CaWRKY40_peak_1513	41	4.17177	0.79485	222	Exon (Capana01g002721_t/Capana01g002721, exon 21 of 30)	2	173503425	173522601	19177	2	Capana01g002721	Capana01g002721_t	9123
Chr01	179658471	179658912	442	*	CaWRKY40_peak_1525	33	3.30353	0.42508	121	Promoter (1-2kb)	2	179632057	179633199	1143	2	Capana01g002810	Capana01g002810_t	-272
Chr01	180978083	180978461	379	*	CaWRKY40_peak_1528	991	99.1354	93.8233	201	Promoter (2-3kb)	2	180974728	180975788	1061	2	Capana01g002836	Capana01g002836_t	-2295
Chr01	193683885	193684430	546	*	CaWRKY40_peak_1556	41	4.17177	0.79485	448	Promoter (<=1kb)	2	193683513	193683929	417	1	Capana01g002991	Capana01g002991_t	372
Chr01	196758959	196759455	497	*	CaWRKY40_peak_1560	704	70.441	65.2775	266	Promoter (<=1kb)	2	196759777	196760745	969	1	Capana01g003019	Capana01g003019_t	-322
Chr01	203226977	203227260	284	*	CaWRKY40_peak_1570	41	4.17177	0.79485	91	Promoter (<=1kb)	2	203227209	203229125	1917	1	Capana01g003065	Capana01g003065_t	0
Chr01	204112157	204112440	284	*	CaWRKY40_peak_1574	41	4.17177	0.79485	154	Promoter (<=1kb)	2	204113318	204126264	12947	1	Capana01g003074	Capana01g003074_t	-878
Chr01	217147252	217147535	284	*	CaWRKY40_peak_1587	33	3.30353	0.42508	116	Promoter (2-3kb)	2	217143397	217144626	1230	2	Capana01g003193	Capana01g003193_t	-2626
Chr01	219137386	219137801	416	*	CaWRKY40_peak_1592	523	52.3513	47.319	198	Promoter (<=1kb)	2	219136606	219137082	477	1	Capana01g003220	Capana01g003220_t	780
Chr01	219291486	219291769	284	*	CaWRKY40_peak_1594	50	5.09615	1.40383	167	Promoter (2-3kb)	2	219288557	219289315	759	1	Capana01g003221	Capana01g003221_t	2929
Chr01	219907928	219908211	284	*	CaWRKY40_peak_1596	47	4.70317	1.24036	105	Promoter (<=1kb)	2	219907948	219908370	423	2	Capana01g003230	Capana01g003230_t	159
Chr01	220768131	220768718	588	*	CaWRKY40_peak_1598	108	10.8574	6.51254	158	Promoter (1-2kb)	2	220766619	220766981	363	1	Capana01g003250	Capana01g003250_t	1512
Chr01	226000371	226000654	284	*	CaWRKY40_peak_1605	50	5.09615	1.40383	167	Promoter (<=1kb)	2	225999538	226001493	1956	2	Capana01g003418	Capana01g003418_t	839
Chr01	228336482	228336808	327	*	CaWRKY40_peak_1612	145	14.5122	9.97757	170	Promoter (2-3kb)	2	228334330	228354212	19883	1	Capana01g003512	Capana01g003512_t	2152
Chr01	230998047	230998414	368	*	CaWRKY40_peak_1616	33	3.30353	0.42508	207	Intron (Capana01g003620_t/Capana01g003620, intron 8 of 15)	2	231003274	231009421	6148	1	Capana01g003621	Capana01g003621_t	-4860
Chr01	239631971	239632359	389	*	CaWRKY40_peak_1633	50	5.09615	1.40383	202	Promoter (2-3kb)	2	239633850	239634494	645	2	Capana01g003711	Capana01g003711_t	2135
Chr01	245956341	245956912	572	*	CaWRKY40_peak_1643	208	20.8097	16.1106	208	Promoter (2-3kb)	2	245948767	245953502	4736	2	Capana01g003756	Capana01g003756_t	-2839
Chr01	248871008	248871363	356	*	CaWRKY40_peak_1648	50	5.09615	1.40383	180	Intron (Capana01g003780_t/Capana01g003780, intron 5 of 5)	2	248847522	248876501	28980	1	Capana01g003780	Capana01g003780_t	23486
Chr01	255877234	255877580	347	*	CaWRKY40_peak_1652	60	6.07039	2.17838	179	Intron (Capana01g003818_t/Capana01g003818, intron 8 of 9)	2	255869600	255884176	14577	1	Capana01g003818	Capana01g003818_t	7634
Chr01	256076640	256076923	284	*	CaWRKY40_peak_1654	41	4.17177	0.79485	250	Promoter (<=1kb)	2	256075684	256076142	459	2	Capana01g003820	Capana01g003820_t	-498
Chr01	256305396	256305679	284	*	CaWRKY40_peak_1655	41	4.17177	0.79485	196	Promoter (2-3kb)	2	256302993	256303307	315	2	Capana01g003823	Capana01g003823_t	-2089
Chr01	267984648	267984949	302	*	CaWRKY40_peak_1666	51	5.17707	1.47504	158	Promoter (1-2kb)	2	267985695	267986033	339	2	Capana01g003912	Capana01g003912_t	1084
Chr01	284600686	284601633	948	*	CaWRKY40_peak_1683	114	11.491	7.10867	555	Promoter (<=1kb)	2	284600791	284601447	657	1	Capana01g004130	Capana01g004130_t	0
Chr01	284602290	284603221	932	*	CaWRKY40_peak_1684a	127	12.7235	8.27434	337	Promoter (1-2kb)	2	284600791	284601447	657	1	Capana01g004130	Capana01g004130_t	1499
Chr01	284602290	284603221	932	*	CaWRKY40_peak_1684b	154	15.4055	10.8344	757	Promoter (1-2kb)	2	284600791	284601447	657	1	Capana01g004130	Capana01g004130_t	1499
Chr01	299119015	299119341	327	*	CaWRKY40_peak_1705	54	5.48643	1.73735	210	Intron (Capana01g004396_t/Capana01g004396, intron 5 of 11)	2	299114762	299126090	11329	1	Capana01g004396	Capana01g004396_t	4253
Chr01	299147158	299147449	292	*	CaWRKY40_peak_1706	49	4.96459	1.40383	92	Intron (Capana01g004397_t/Capana01g004397, intron 12 of 15)	2	299145760	299159032	13273	2	Capana01g004397	Capana01g004397_t	11583
Chr02	15696603	15696886	284	*	CaWRKY40_peak_1728	33	3.30353	0.42508	84	Intron (Capana02g000095_t/Capana02g000095, intron 6 of 7)	3	15703339	15706292	2954	2	Capana02g000096	Capana02g000096_t	9406
Chr02	65816032	65816315	284	*	CaWRKY40_peak_1811	41	4.17177	0.79485	69	Promoter (2-3kb)	3	65818880	65819248	369	2	Capana02g000505	Capana02g000505_t	2933
Chr02	75292828	75293111	284	*	CaWRKY40_peak_1824	50	5.09615	1.40383	139	Promoter (2-3kb)	3	75290519	75293141	2623	1	Capana02g000592	Capana02g000592_t	2309
Chr02	83268956	83269350	395	*	CaWRKY40_peak_1833	41	4.17177	0.79485	266	Promoter (1-2kb)	3	83267830	83272600	4771	1	Capana02g000675	Capana02g000675_t	1126
Chr02	83424615	83424898	284	*	CaWRKY40_peak_1835	50	5.09615	1.40383	123	Promoter (<=1kb)	3	83422424	83425014	2591	2	Capana02g000676	Capana02g000676_t	116
Chr02	90541756	90542178	423	*	CaWRKY40_peak_1848	41	4.17177	0.79485	145	Promoter (1-2kb)	3	90540744	90542728	1985	1	Capana02g000758	Capana02g000758_t	1012
Chr02	92130431	92130742	312	*	CaWRKY40_peak_1851	108	10.8757	6.52907	135	Promoter (<=1kb)	3	92130009	92130335	327	1	Capana02g000786	Capana02g000786_t	422
Chr02	92895290	92895784	495	*	CaWRKY40_peak_1852	50	5.09615	1.40383	309	Intron (Capana02g000793_t/Capana02g000793, intron 4 of 10)	3	92892023	92899932	7910	2	Capana02g000793	Capana02g000793_t	4148
Chr02	95421159	95421442	284	*	CaWRKY40_peak_1855	41	4.17177	0.79485	95	Downstream (1-2kb)	3	95422747	95425173	2427	2	Capana02g000830	Capana02g000830_t	3731
Chr02	106984168	106984557	390	*	CaWRKY40_peak_1878	41	4.17177	0.79485	229	Exon (Capana02g001015_t/Capana02g001015, exon 2 of 5)	3	106980698	106985584	4887	1	Capana02g001015	Capana02g001015_t	3470
Chr02	114112357	114112715	359	*	CaWRKY40_peak_1886	50	5.09615	1.40383	283	Exon (Capana02g001197_t/Capana02g001197, exon 7 of 7)	3	114109017	114109821	805	1	Capana02g001196	Capana02g001196_t	3340
Chr02	117903596	117903879	284	*	CaWRKY40_peak_1890	50	5.09615	1.40383	136	Exon (Capana02g001266_t/Capana02g001266, exon 11 of 11)	3	117903560	117913810	10251	2	Capana02g001266	Capana02g001266_t	9931
Chr02	119325558	119325911	354	*	CaWRKY40_peak_1892	93	9.37224	5.12965	181	Promoter (<=1kb)	3	119326249	119326662	414	1	Capana02g001295	Capana02g001295_t	-338
Chr02	119478359	119478642	284	*	CaWRKY40_peak_1894	33	3.30353	0.42508	134	Promoter (2-3kb)	3	119480851	119481402	552	2	Capana02g001302	Capana02g001302_t	2760
Chr02	119576015	119576298	284	*	CaWRKY40_peak_1895	41	4.17177	0.79485	197	Promoter (<=1kb)	3	119577026	119578588	1563	1	Capana02g001306	Capana02g001306_t	-728
Chr02	124876578	124876861	284	*	CaWRKY40_peak_1903	41	4.17177	0.79485	95	Promoter (<=1kb)	3	124874461	124877646	3186	2	Capana02g001440	Capana02g001440_t	785
Chr02	126170972	126171541	570	*	CaWRKY40_peak_1907	505	50.5477	45.5309	277	Promoter (<=1kb)	3	126166819	126171713	4895	2	Capana02g001501	Capana02g001501_t	172
Chr02	126437382	126437665	284	*	CaWRKY40_peak_1908	70	7.00165	3.01736	155	Promoter (2-3kb)	3	126433423	126434583	1161	2	Capana02g001514	Capana02g001514_t	-2799
Chr02	127675856	127676139	284	*	CaWRKY40_peak_1909	44	4.457	1.04108	184	Promoter (2-3kb)	3	127678032	127678535	504	2	Capana02g001560	Capana02g001560_t	2396
Chr02	128203155	128203438	284	*	CaWRKY40_peak_1910	70	7.08946	3.05708	171	Intron (Capana02g001584_t/Capana02g001584, intron 3 of 4)	3	128199874	128204329	4456	1	Capana02g001584	Capana02g001584_t	3281
Chr02	132278741	132279024	284	*	CaWRKY40_peak_1915	50	5.09615	1.40383	232	Promoter (<=1kb)	3	132278358	132278966	609	1	Capana02g001741	Capana02g001741_t	383
Chr02	132983478	132983761	284	*	CaWRKY40_peak_1916	38	3.83323	0.79485	100	Promoter (<=1kb)	3	132983746	132985290	1545	1	Capana02g001786	Capana02g001786_t	0
Chr02	136202945	136203302	358	*	CaWRKY40_peak_1922	50	5.09615	1.40383	208	Promoter (<=1kb)	3	136201387	136203772	2386	2	Capana02g001932	Capana02g001932_t	470
Chr02	136571078	136571559	482	*	CaWRKY40_peak_1925	41	4.17177	0.79485	309	Promoter (<=1kb)	3	136570644	136571862	1219	1	Capana02g001951	Capana02g001951_t	434
Chr02	143031807	143032346	540	*	CaWRKY40_peak_1934	891	89.1614	83.8955	289	Promoter (1-2kb)	3	143033395	143035039	1645	1	Capana02g002296	Capana02g002296_t	-1049
Chr02	143797381	143797664	284	*	CaWRKY40_peak_1935	41	4.17177	0.79485	148	Promoter (1-2kb)	3	143795603	143797917	2315	1	Capana02g002369	Capana02g002369_t	1778
Chr02	144644629	144644962	334	*	CaWRKY40_peak_1938	36	3.68349	0.73982	150	Promoter (<=1kb)	3	144644618	144645735	1118	2	Capana02g002420	Capana02g002420_t	773
Chr02	147814405	147814688	284	*	CaWRKY40_peak_1941	50	5.09615	1.40383	214	Promoter (2-3kb)	3	147812176	147818802	6627	1	Capana02g002593	Capana02g002593_t	2229
Chr02	150518502	150518991	490	*	CaWRKY40_peak_1942	50	5.09615	1.40383	133	Promoter (2-3kb)	3	150515616	150516086	471	1	Capana02g002781	Capana02g002781_t	2886
Chr02	151245345	151245703	359	*	CaWRKY40_peak_1943	188	18.8283	14.1726	165	Promoter (1-2kb)	3	151246882	151248297	1416	1	Capana02g002821	Capana02g002821_t	-1179
Chr02	153409051	153409334	284	*	CaWRKY40_peak_1947	33	3.30353	0.42508	197	Promoter (<=1kb)	3	153408209	153411008	2800	1	Capana02g002965	Capana02g002965_t	842
Chr02	153429276	153429596	321	*	CaWRKY40_peak_1948	41	4.17177	0.79485	136	Downstream (<1kb)	3	153430183	153435121	4939	2	Capana02g002968	Capana02g002968_t	5525
Chr02	153982463	153982746	284	*	CaWRKY40_peak_1950	33	3.30353	0.42508	200	Exon (Capana02g003005_t/Capana02g003005, exon 4 of 14)	3	153976152	153988707	12556	1	Capana02g003005	Capana02g003005_t	6311
Chr02	156933227	156933770	544	*	CaWRKY40_peak_1953	33	3.30353	0.42508	111	Promoter (2-3kb)	3	156933071	156935829	2759	2	Capana02g003190	Capana02g003190_t	2059
Chr02	157335792	157336075	284	*	CaWRKY40_peak_1954	33	3.30353	0.42508	123	Promoter (2-3kb)	3	157333653	157335804	2152	1	Capana02g003211	Capana02g003211_t	2139
Chr02	158001116	158001443	328	*	CaWRKY40_peak_1956	41	4.17177	0.79485	176	Promoter (<=1kb)	3	157999412	158002080	2669	2	Capana02g003254	Capana02g003254_t	637
Chr02	159088600	159088911	312	*	CaWRKY40_peak_1958	53	5.32194	1.58746	151	Promoter (1-2kb)	3	159090251	159097542	7292	1	Capana02g003321	Capana02g003321_t	-1340
Chr02	159649763	159650171	409	*	CaWRKY40_peak_1959	33	3.30353	0.42508	109	Downstream (1-2kb)	3	159651722	159654531	2810	2	Capana02g003361	Capana02g003361_t	4360
Chr02	160531637	160531983	347	*	CaWRKY40_peak_1960	41	4.17177	0.79485	181	Promoter (1-2kb)	3	160530151	160533306	3156	1	Capana02g003423	Capana02g003423_t	1486
Chr02	162015898	162016233	336	*	CaWRKY40_peak_1963	36	3.675	0.73982	127	Promoter (<=1kb)	3	162016601	162020259	3659	1	Capana02g003535	Capana02g003535_t	-368
Chr02	163091268	163091851	584	*	CaWRKY40_peak_1968	60	6.07039	2.17838	422	Promoter (2-3kb)	3	163089042	163093884	4843	1	Capana02g003628	Capana02g003628_t	2226
Chr02	163206874	163207161	288	*	CaWRKY40_peak_1969	59	5.99063	2.17838	139	Promoter (1-2kb)	3	163205963	163208456	2494	2	Capana02g003643	Capana02g003643_t	1295
Chr02	163213215	163213636	422	*	CaWRKY40_peak_1970	56	5.62276	1.85379	287	Promoter (1-2kb)	3	163214952	163218581	3630	1	Capana02g003644	Capana02g003644_t	-1316
Chr02	163410333	163410616	284	*	CaWRKY40_peak_1971	60	6.07039	2.17838	174	Intron (Capana02g003664_t/Capana02g003664, intron 7 of 7)	3	163414298	163415182	885	1	Capana02g003665	Capana02g003665_t	-3682
Chr03	1023013	1023506	494	*	CaWRKY40_peak_1972	41	4.17177	0.79485	207	Promoter (2-3kb)	4	1016737	1026063	9327	2	Capana03g000074	Capana03g000074_t	2557
Chr03	1573319	1573602	284	*	CaWRKY40_peak_1973	33	3.30353	0.42508	95	Promoter (<=1kb)	4	1572285	1573945	1661	2	Capana03g000116	Capana03g000116_t	343
Chr03	2115329	2115674	346	*	CaWRKY40_peak_1974	33	3.30353	0.42508	151	Promoter (1-2kb)	4	2109820	2117379	7560	2	Capana03g000151	Capana03g000151_t	1705
Chr03	2482743	2483065	323	*	CaWRKY40_peak_1975	33	3.30353	0.42508	173	Promoter (2-3kb)	4	2479985	2485383	5399	2	Capana03g000179	Capana03g000179_t	2318
Chr03	5086619	5086902	284	*	CaWRKY40_peak_1978	50	5.09615	1.40383	212	Promoter (2-3kb)	4	5083669	5085519	1851	1	Capana03g000367	Capana03g000367_t	2950
Chr03	7798749	7799032	284	*	CaWRKY40_peak_1981	41	4.17177	0.79485	227	Promoter (<=1kb)	4	7794188	7797752	3565	2	Capana03g000559	Capana03g000559_t	-997
Chr03	7892733	7893144	412	*	CaWRKY40_peak_1982	33	3.30353	0.42508	97	Exon (Capana03g000569_t/Capana03g000569, exon 10 of 19)	4	7889788	7897356	7569	2	Capana03g000569	Capana03g000569_t	4212
Chr03	8854673	8855172	500	*	CaWRKY40_peak_1983	33	3.30353	0.42508	83	Promoter (2-3kb)	4	8852584	8854681	2098	1	Capana03g000622	Capana03g000622_t	2089
Chr03	9809523	9809890	368	*	CaWRKY40_peak_1984	50	5.09615	1.40383	105	Promoter (<=1kb)	4	9808634	9809686	1053	1	Capana03g000671	Capana03g000671_t	889
Chr03	10317560	10317850	291	*	CaWRKY40_peak_1985	74	7.47967	3.41875	159	Intron (Capana03g000699_t/Capana03g000699, intron 1 of 6)	4	10314359	10323671	9313	1	Capana03g000699	Capana03g000699_t	3201
Chr03	10673428	10673847	420	*	CaWRKY40_peak_1986	50	5.09615	1.40383	141	Promoter (2-3kb)	4	10669698	10675898	6201	2	Capana03g000719	Capana03g000719_t	2051
Chr03	12828001	12828613	613	*	CaWRKY40_peak_1988	41	4.17177	0.79485	136	Promoter (<=1kb)	4	12824467	12827478	3012	2	Capana03g000862	Capana03g000862_t	-523
Chr03	12996164	12996731	568	*	CaWRKY40_peak_1989	33	3.30353	0.42508	230	Promoter (<=1kb)	4	12994888	12995370	483	2	Capana03g000881	Capana03g000881_t	-794
Chr03	16870242	16870594	353	*	CaWRKY40_peak_1991	75	7.51648	3.4511	176	Intron (Capana03g001011_t/Capana03g001011, intron 5 of 7)	4	16868125	16879489	11365	2	Capana03g001011	Capana03g001011_t	8895
Chr03	17252799	17253082	284	*	CaWRKY40_peak_1992	33	3.30353	0.42508	138	Promoter (2-3kb)	4	17255214	17259716	4503	1	Capana03g001025	Capana03g001025_t	-2132
Chr03	19355003	19355433	431	*	CaWRKY40_peak_1996	89	8.90897	4.71896	238	Promoter (2-3kb)	4	19351031	19357641	6611	2	Capana03g001138	Capana03g001138_t	2208
Chr03	19866662	19866945	284	*	CaWRKY40_peak_1997	50	5.09615	1.40383	147	Exon (Capana03g001174_t/Capana03g001174, exon 8 of 10)	4	19858569	19863269	4701	2	Capana03g001173	Capana03g001173_t	-3393
Chr03	22004024	22004357	334	*	CaWRKY40_peak_2001	84	8.47488	4.30955	164	Promoter (<=1kb)	4	22001282	22003114	1833	2	Capana03g001274	Capana03g001274_t	-910
Chr03	22947368	22947651	284	*	CaWRKY40_peak_2002	70	7.08946	3.05708	141	Exon (Capana03g001312_t/Capana03g001312, exon 45 of 48)	4	22935654	22943727	8074	1	Capana03g001311	Capana03g001311_t	11714
Chr03	24954710	24954993	284	*	CaWRKY40_peak_2003	41	4.17177	0.79485	247	Exon (Capana03g001375_t/Capana03g001375, exon 16 of 18)	4	24961634	24963635	2002	1	Capana03g001376	Capana03g001376_t	-6641
Chr03	27927205	27928087	883	*	CaWRKY40_peak_2004a	68	6.85782	2.88229	201	Promoter (1-2kb)	4	27927914	27929137	1224	2	Capana03g001476	Capana03g001476_t	1050
Chr03	27927205	27928087	883	*	CaWRKY40_peak_2004b	318	31.8179	26.9809	645	Promoter (1-2kb)	4	27927914	27929137	1224	2	Capana03g001476	Capana03g001476_t	1050
Chr03	27928919	27929289	371	*	CaWRKY40_peak_2005	592	59.2032	54.1196	192	Promoter (<=1kb)	4	27927914	27929137	1224	2	Capana03g001476	Capana03g001476_t	0
Chr03	27929651	27930148	498	*	CaWRKY40_peak_2006	734	73.4955	68.31	244	Promoter (<=1kb)	4	27929283	27930327	1045	2	Capana03g001477	Capana03g001477_t	179
Chr03	29096333	29096616	284	*	CaWRKY40_peak_2007	56	5.68109	1.90806	147	Exon (Capana03g001549_t/Capana03g001549, exon 3 of 3)	4	29096393	29099761	3369	2	Capana03g001549	Capana03g001549_t	3145
Chr03	30517805	30518174	370	*	CaWRKY40_peak_2011	70	7.08946	3.05708	192	Promoter (<=1kb)	4	30517919	30519178	1260	1	Capana03g001600	Capana03g001600_t	0
Chr03	31297977	31298260	284	*	CaWRKY40_peak_2014	50	5.09615	1.40383	273	Promoter (<=1kb)	4	31297852	31298199	348	1	Capana03g001642	Capana03g001642_t	125
Chr03	34267489	34267772	284	*	CaWRKY40_peak_2018	50	5.09615	1.40383	138	Promoter (<=1kb)	4	34267077	34268558	1482	2	Capana03g001744	Capana03g001744_t	786
Chr03	34707559	34707842	284	*	CaWRKY40_peak_2019	41	4.17177	0.79485	91	Exon (Capana03g001758_t/Capana03g001758, exon 23 of 31)	4	34714796	34720295	5500	1	Capana03g001759	Capana03g001759_t	-6954
Chr03	38279869	38280152	284	*	CaWRKY40_peak_2022	50	5.09615	1.40383	167	Promoter (2-3kb)	4	38277518	38278683	1166	1	Capana03g001881	Capana03g001881_t	2351
Chr03	38837639	38837922	284	*	CaWRKY40_peak_2023	41	4.17177	0.79485	256	Exon (Capana03g001906_t/Capana03g001906, exon 3 of 3)	4	38828743	38837708	8966	1	Capana03g001906	Capana03g001906_t	8896
Chr03	39765437	39765773	337	*	CaWRKY40_peak_2024	133	13.3139	8.82912	162	Promoter (1-2kb)	4	39767675	39768359	685	1	Capana03g001953	Capana03g001953_t	-1902
Chr03	40100817	40101125	309	*	CaWRKY40_peak_2025	60	6.07039	2.17838	158	Promoter (1-2kb)	4	40102390	40103816	1427	1	Capana03g001968	Capana03g001968_t	-1265
Chr03	43112482	43112765	284	*	CaWRKY40_peak_2027	41	4.17177	0.79485	161	Promoter (<=1kb)	4	43111679	43116804	5126	1	Capana03g002043	Capana03g002043_t	803
Chr03	62681550	62681852	303	*	CaWRKY40_peak_2049	124	12.4628	8.02339	207	Downstream (1-2kb)	4	62683455	62688577	5123	2	Capana03g002355	Capana03g002355_t	6725
Chr03	63140038	63140378	341	*	CaWRKY40_peak_2050	50	5.09615	1.40383	131	Exon (Capana03g002364_t/Capana03g002364, exon 3 of 4)	4	63134268	63141179	6912	1	Capana03g002364	Capana03g002364_t	5770
Chr03	66252416	66252699	284	*	CaWRKY40_peak_2054	33	3.30353	0.42508	100	Promoter (2-3kb)	4	66249879	66255023	5145	2	Capana03g002405	Capana03g002405_t	2324
Chr03	73028620	73028918	299	*	CaWRKY40_peak_2065	50	5.09615	1.40383	132	Intron (Capana03g002457_t/Capana03g002457, intron 12 of 25)	4	73009561	73049506	39946	1	Capana03g002457	Capana03g002457_t	19059
Chr03	79005375	79005658	284	*	CaWRKY40_peak_2076	41	4.17177	0.79485	129	Intron (Capana03g002511_t/Capana03g002511, intron 11 of 16)	4	78993649	79011225	17577	1	Capana03g002511	Capana03g002511_t	11726
Chr03	84942726	84943009	284	*	CaWRKY40_peak_2082	50	5.09615	1.40383	218	Intron (Capana03g002564_t/Capana03g002564, intron 4 of 7)	4	84940685	84946038	5354	2	Capana03g002564	Capana03g002564_t	3029
Chr03	89764371	89764810	440	*	CaWRKY40_peak_2091	41	4.17177	0.79485	133	Exon (Capana03g002600_t/Capana03g002600, exon 18 of 24)	4	89761116	89775377	14262	2	Capana03g002600	Capana03g002600_t	10567
Chr03	102625481	102625765	285	*	CaWRKY40_peak_2111	70	7.08946	3.05708	156	Promoter (<=1kb)	4	102624583	102626941	2359	1	Capana03g002715	Capana03g002715_t	898
Chr03	106528697	106528980	284	*	CaWRKY40_peak_2116	41	4.17177	0.79485	195	Intron (Capana03g002755_t/Capana03g002755, intron 11 of 12)	4	106534311	106536071	1761	2	Capana03g002756	Capana03g002756_t	7091
Chr03	127687715	127688006	292	*	CaWRKY40_peak_2153	50	5.09615	1.40383	188	Exon (Capana03g002858_t/Capana03g002858, exon 2 of 6)	4	127684448	127688583	4136	1	Capana03g002858	Capana03g002858_t	3267
Chr03	134782144	134782427	284	*	CaWRKY40_peak_2170	33	3.30353	0.42508	89	Promoter (2-3kb)	4	134776550	134785409	8860	2	Capana03g002896	Capana03g002896_t	2982
Chr03	137337267	137337550	284	*	CaWRKY40_peak_2174	41	4.17177	0.79485	127	Downstream (<1kb)	4	137338276	137341406	3131	2	Capana03g002912	Capana03g002912_t	3856
Chr03	159281073	159281510	438	*	CaWRKY40_peak_2211	63	6.34802	2.42232	340	Promoter (1-2kb)	4	159279206	159280021	816	2	Capana03g003041	Capana03g003041_t	-1052
Chr03	165417024	165417363	340	*	CaWRKY40_peak_2232	33	3.30353	0.42508	192	Promoter (2-3kb)	4	165419772	165424498	4727	1	Capana03g003076	Capana03g003076_t	-2409
Chr03	166863357	166863640	284	*	CaWRKY40_peak_2236	50	5.09615	1.40383	185	Promoter (<=1kb)	4	166863199	166864278	1080	1	Capana03g003081	Capana03g003081_t	158
Chr03	191525185	191525505	321	*	CaWRKY40_peak_2280	105	10.5668	6.23784	214	Promoter (<=1kb)	4	191523766	191524251	486	2	Capana03g003183	Capana03g003183_t	-934
Chr03	191534121	191534439	319	*	CaWRKY40_peak_2281	70	7.00258	3.01817	140	Promoter (1-2kb)	4	191535897	191537108	1212	1	Capana03g003186	Capana03g003186_t	-1458
Chr03	191535104	191535402	299	*	CaWRKY40_peak_2282	75	7.55181	3.48434	140	Promoter (<=1kb)	4	191535897	191537108	1212	1	Capana03g003186	Capana03g003186_t	-495
Chr03	191535833	191536314	482	*	CaWRKY40_peak_2283	74	7.48523	3.42411	239	Promoter (<=1kb)	4	191535897	191537108	1212	1	Capana03g003186	Capana03g003186_t	0
Chr03	191536816	191537107	292	*	CaWRKY40_peak_2284	92	9.23882	5.01293	145	Promoter (<=1kb)	4	191535897	191537108	1212	1	Capana03g003186	Capana03g003186_t	919
Chr03	191537811	191538135	325	*	CaWRKY40_peak_2285	80	8.07087	3.95785	214	Promoter (1-2kb)	4	191535897	191537108	1212	1	Capana03g003186	Capana03g003186_t	1914
Chr03	191567789	191568439	651	*	CaWRKY40_peak_2286a	104	10.4291	6.11202	155	Promoter (1-2kb)	4	191565980	191566330	351	1	Capana03g003193	Capana03g003193_t	1809
Chr03	191567789	191568439	651	*	CaWRKY40_peak_2286b	156	15.6033	11.0278	490	Promoter (1-2kb)	4	191565980	191566330	351	1	Capana03g003193	Capana03g003193_t	1809
Chr03	194444593	194444876	284	*	CaWRKY40_peak_2293	33	3.30353	0.42508	86	Promoter (1-2kb)	4	194446004	194447956	1953	1	Capana03g003205	Capana03g003205_t	-1128
Chr03	200114868	200115151	284	*	CaWRKY40_peak_2298	41	4.17177	0.79485	91	Promoter (<=1kb)	4	200114382	200115434	1053	2	Capana03g003259	Capana03g003259_t	283
Chr03	217053933	217054216	284	*	CaWRKY40_peak_2319	33	3.30353	0.42508	80	Promoter (<=1kb)	4	217053341	217054711	1371	2	Capana03g003394	Capana03g003394_t	495
Chr03	217370443	217370892	450	*	CaWRKY40_peak_2320	33	3.30353	0.42508	204	Promoter (1-2kb)	4	217372298	217377851	5554	1	Capana03g003395	Capana03g003395_t	-1406
Chr03	217371101	217371384	284	*	CaWRKY40_peak_2321	41	4.17177	0.79485	124	Promoter (<=1kb)	4	217372298	217377851	5554	1	Capana03g003395	Capana03g003395_t	-914
Chr03	223006301	223006584	284	*	CaWRKY40_peak_2334	41	4.17177	0.79485	242	Intron (Capana03g003461_t/Capana03g003461, intron 6 of 12)	4	222994547	223033116	38570	1	Capana03g003461	Capana03g003461_t	11754
Chr03	229948069	229948459	391	*	CaWRKY40_peak_2341	41	4.17177	0.79485	318	Exon (Capana03g003588_t/Capana03g003588, exon 3 of 4)	4	229947305	229957491	10187	2	Capana03g003588	Capana03g003588_t	9032
Chr03	236035449	236036034	586	*	CaWRKY40_peak_2349	41	4.17177	0.79485	132	Exon (Capana03g003735_t/Capana03g003735, exon 13 of 14)	4	236034133	236040315	6183	2	Capana03g003735	Capana03g003735_t	4281
Chr03	237028088	237028552	465	*	CaWRKY40_peak_2353	53	5.30476	1.57522	175	Promoter (<=1kb)	4	237027237	237029131	1895	1	Capana03g003748	Capana03g003748_t	851
Chr03	237112852	237113181	330	*	CaWRKY40_peak_2354	61	6.19019	2.27701	139	Promoter (2-3kb)	4	237113992	237115950	1959	2	Capana03g003755	Capana03g003755_t	2769
Chr03	241995867	241997619	1753	*	CaWRKY40_peak_2361a	93	9.33083	5.0893	259	Downstream (<1kb)	4	241986159	241991366	5208	1	Capana03g003943	Capana03g003943_t	9708
Chr03	241995867	241997619	1753	*	CaWRKY40_peak_2361b	157	15.7751	11.1954	710	Downstream (<1kb)	4	241986159	241991366	5208	1	Capana03g003943	Capana03g003943_t	9708
Chr03	241995867	241997619	1753	*	CaWRKY40_peak_2361c	86	8.67583	4.49786	1561	Downstream (<1kb)	4	241986159	241991366	5208	1	Capana03g003943	Capana03g003943_t	9708
Chr03	241997845	241998567	723	*	CaWRKY40_peak_2362	64	6.43214	2.50208	165	Exon (Capana03g003945_t/Capana03g003945, exon 3 of 3)	4	241986159	241991366	5208	1	Capana03g003943	Capana03g003943_t	11686
Chr03	243718300	243718699	400	*	CaWRKY40_peak_2364	33	3.30353	0.42508	200	Promoter (1-2kb)	4	243716951	243722934	5984	1	Capana03g003992	Capana03g003992_t	1349
Chr03	243734510	243735226	717	*	CaWRKY40_peak_2365	703	70.3894	65.2262	239	Promoter (<=1kb)	4	243733881	243735404	1524	1	Capana03g003995	Capana03g003995_t	629
Chr03	246891171	246891475	305	*	CaWRKY40_peak_2370	70	7.08946	3.05708	236	Promoter (1-2kb)	4	246893241	246893982	742	1	Capana03g004136	Capana03g004136_t	-1766
Chr03	253176016	253176372	357	*	CaWRKY40_peak_2383	33	3.30353	0.42508	123	Promoter (<=1kb)	4	253175394	253176224	831	1	Capana03g004395	Capana03g004395_t	622
Chr03	254254093	254254655	563	*	CaWRKY40_peak_2386	1957	195.794	190.201	288	Promoter (<=1kb)	4	254255510	254256415	906	1	Capana03g004445	Capana03g004445_t	-855
Chr03	257416154	257416503	350	*	CaWRKY40_peak_2389	70	7.08946	3.05708	172	Promoter (<=1kb)	4	257411001	257416654	5654	2	Capana03g004554	Capana03g004554_t	151
Chr03	258318349	258319239	891	*	CaWRKY40_peak_2390	1191	119.177	113.783	550	Promoter (2-3kb)	4	258316270	258321334	5065	2	Capana03g004574	Capana03g004574_t	2095
Chr03	260659173	260659456	284	*	CaWRKY40_peak_2393	50	5.0163	1.40383	134	Promoter (<=1kb)	4	260657442	260658822	1381	2	Capana03g004618	Capana03g004618_t	-351
Chr04	467574	468141	568	*	CaWRKY40_peak_2395	41	4.17177	0.79485	111	Exon (Capana04g000036_t/Capana04g000036, exon 7 of 13)	5	472825	474318	1494	2	Capana04g000037	Capana04g000037_t	6177
Chr04	597690	597973	284	*	CaWRKY40_peak_2396	41	4.17177	0.79485	155	Promoter (1-2kb)	5	594490	599386	4897	2	Capana04g000055	Capana04g000055_t	1413
Chr04	4465374	4465657	284	*	CaWRKY40_peak_2398	49	4.99491	1.40383	184	Promoter (1-2kb)	5	4463517	4464332	816	2	Capana04g000283	Capana04g000283_t	-1042
Chr04	10223623	10223907	285	*	CaWRKY40_peak_2404	41	4.17177	0.79485	97	Exon (Capana04g000635_t/Capana04g000635, exon 3 of 6)	5	10219865	10225730	5866	1	Capana04g000635	Capana04g000635_t	3758
Chr04	11101490	11101813	324	*	CaWRKY40_peak_2406	41	4.17177	0.79485	141	Promoter (2-3kb)	5	11098603	11111394	12792	1	Capana04g000662	Capana04g000662_t	2887
Chr04	11984591	11984874	284	*	CaWRKY40_peak_2408	41	4.17177	0.79485	251	Promoter (<=1kb)	5	11984177	11987706	3530	1	Capana04g000698	Capana04g000698_t	414
Chr04	17723613	17723896	284	*	CaWRKY40_peak_2416	41	4.17177	0.79485	220	Promoter (2-3kb)	5	17720768	17725238	4471	1	Capana04g000870	Capana04g000870_t	2845
Chr04	17731745	17732096	352	*	CaWRKY40_peak_2417	38	3.83323	0.79485	140	Exon (Capana04g000871_t/Capana04g000871, exon 15 of 19)	5	17720768	17725238	4471	1	Capana04g000870	Capana04g000870_t	10977
Chr04	22320629	22320976	348	*	CaWRKY40_peak_2428	37	3.73656	0.78561	334	Promoter (1-2kb)	5	22318916	22319299	384	1	Capana04g000947	Capana04g000947_t	1713
Chr04	22321321	22321781	461	*	CaWRKY40_peak_2429	61	6.19087	2.27764	210	Promoter (2-3kb)	5	22323130	22324047	918	2	Capana04g000950	Capana04g000950_t	2266
Chr04	22323937	22324351	415	*	CaWRKY40_peak_2430	1020	102.047	96.7215	202	Promoter (<=1kb)	5	22323130	22324047	918	2	Capana04g000950	Capana04g000950_t	0
Chr04	28052608	28053066	459	*	CaWRKY40_peak_2441	50	5.09615	1.40383	154	Exon (Capana04g001057_t/Capana04g001057, exon 4 of 4)	5	28052450	28056352	3903	2	Capana04g001057	Capana04g001057_t	3286
Chr04	29189215	29189500	286	*	CaWRKY40_peak_2442	33	3.30353	0.42508	213	Promoter (2-3kb)	5	29185789	29186454	666	2	Capana04g001084	Capana04g001084_t	-2761
Chr04	31838895	31839178	284	*	CaWRKY40_peak_2445	41	4.17177	0.79485	37	Intron (Capana04g001124_t/Capana04g001124, intron 3 of 3)	5	31837936	31844547	6612	2	Capana04g001124	Capana04g001124_t	5369
Chr04	43109730	43110153	424	*	CaWRKY40_peak_2456	33	3.30353	0.42508	93	Promoter (2-3kb)	5	43112158	43113095	938	1	Capana04g001288	Capana04g001288_t	-2005
Chr04	43530816	43531140	325	*	CaWRKY40_peak_2459	595	59.5927	54.5073	160	Promoter (<=1kb)	5	43531250	43531738	489	2	Capana04g001297	Capana04g001297_t	598
Chr04	44294868	44295151	284	*	CaWRKY40_peak_2461	50	5.09615	1.40383	217	Promoter (2-3kb)	5	44294234	44297485	3252	2	Capana04g001315	Capana04g001315_t	2334
Chr04	50570892	50571175	284	*	CaWRKY40_peak_2470	33	3.30353	0.42508	148	Promoter (1-2kb)	5	50572550	50573035	486	1	Capana04g001397	Capana04g001397_t	-1375
Chr04	61986152	61986435	284	*	CaWRKY40_peak_2478	41	4.17177	0.79485	9	Promoter (2-3kb)	5	61985890	61988493	2604	2	Capana04g001515	Capana04g001515_t	2058
Chr04	71085983	71086312	330	*	CaWRKY40_peak_2491	60	6.07039	2.17838	156	Intron (Capana04g001612_t/Capana04g001612, intron 10 of 16)	5	71068365	71102454	34090	1	Capana04g001612	Capana04g001612_t	17618
Chr04	105506682	105506997	316	*	CaWRKY40_peak_2562	70	7.04717	3.04962	186	Promoter (<=1kb)	5	105506763	105507206	444	2	Capana04g001789	Capana04g001789_t	209
Chr04	137963161	137963444	284	*	CaWRKY40_peak_2625	41	4.17177	0.79485	69	Promoter (1-2kb)	5	137964650	137965072	423	2	Capana04g001924	Capana04g001924_t	1628
Chr04	138715368	138715651	284	*	CaWRKY40_peak_2626	41	4.17177	0.79485	139	Promoter (<=1kb)	5	138715455	138715922	468	2	Capana04g001929	Capana04g001929_t	271
Chr04	175395013	175395296	284	*	CaWRKY40_peak_2703	33	3.30353	0.42508	231	Promoter (<=1kb)	5	175394877	175448408	53532	1	Capana04g002132	Capana04g002132_t	136
Chr04	188105192	188105475	284	*	CaWRKY40_peak_2727	41	4.17177	0.79485	123	Promoter (1-2kb)	5	188107385	188112689	5305	1	Capana04g002236	Capana04g002236_t	-1910
Chr04	206493641	206493924	284	*	CaWRKY40_peak_2749	50	5.09615	1.40383	236	Downstream (2-3kb)	5	206496462	206498042	1581	2	Capana04g002550	Capana04g002550_t	4118
Chr04	207801924	207802207	284	*	CaWRKY40_peak_2751	41	4.17177	0.79485	115	Exon (Capana04g002601_t/Capana04g002601, exon 10 of 11)	5	207795211	207802628	7418	1	Capana04g002601	Capana04g002601_t	6713
Chr04	211456248	211456649	402	*	CaWRKY40_peak_2763	81	8.14922	4.01412	242	Promoter (1-2kb)	5	211451195	211454835	3641	2	Capana04g002682	Capana04g002682_t	-1413
Chr04	211769045	211769328	284	*	CaWRKY40_peak_2764	41	4.17177	0.79485	179	Intron (Capana04g002689_t/Capana04g002689, intron 8 of 8)	5	211766766	211775594	8829	2	Capana04g002689	Capana04g002689_t	6266
Chr04	211930164	211930473	310	*	CaWRKY40_peak_2765	50	5.09615	1.40383	232	Promoter (2-3kb)	5	211927627	211931632	4006	1	Capana04g002699	Capana04g002699_t	2537
Chr04	212538790	212539424	635	*	CaWRKY40_peak_2767	109	10.9243	6.57259	439	Promoter (1-2kb)	5	212537635	212538003	369	1	Capana04g002719	Capana04g002719_t	1155
Chr04	215458991	215459579	589	*	CaWRKY40_peak_2768	50	5.09615	1.40383	132	Intron (Capana04g002871_t/Capana04g002871, intron 1 of 3)	5	215454409	215461846	7438	1	Capana04g002871	Capana04g002871_t	4582
Chr05	451659	452074	416	*	CaWRKY40_peak_2770	34	3.47074	0.56455	193	Promoter (<=1kb)	6	451690	456252	4563	1	Capana05g000054	Capana05g000054_t	0
Chr05	698352	699983	1632	*	CaWRKY40_peak_2772a	51	5.17707	1.47504	284	Promoter (<=1kb)	6	698625	699485	861	2	Capana05g000066	Capana05g000066_t	0
Chr05	698352	699983	1632	*	CaWRKY40_peak_2772b	67	6.76464	2.79901	761	Promoter (<=1kb)	6	698625	699485	861	2	Capana05g000066	Capana05g000066_t	0
Chr05	698352	699983	1632	*	CaWRKY40_peak_2772c	72	7.28038	3.23647	1066	Promoter (<=1kb)	6	698625	699485	861	2	Capana05g000066	Capana05g000066_t	0
Chr05	3875423	3875750	328	*	CaWRKY40_peak_2775	46	4.69502	1.24036	163	Promoter (<=1kb)	6	3874450	3874779	330	1	Capana05g000235	Capana05g000235_t	973
Chr05	5436303	5436642	340	*	CaWRKY40_peak_2778	41	4.17177	0.79485	95	Promoter (2-3kb)	6	5433884	5435593	1710	1	Capana05g000284	Capana05g000284_t	2419
Chr05	13443750	13444033	284	*	CaWRKY40_peak_2787	60	6.07039	2.17838	173	Promoter (<=1kb)	6	13439456	13444862	5407	2	Capana05g000516	Capana05g000516_t	829
Chr05	16376559	16376842	284	*	CaWRKY40_peak_2793	33	3.30353	0.42508	87	Promoter (1-2kb)	6	16375268	16377523	2256	1	Capana05g000568	Capana05g000568_t	1291
Chr05	16534773	16535056	284	*	CaWRKY40_peak_2794	50	5.09615	1.40383	168	Promoter (<=1kb)	6	16535559	16536137	579	1	Capana05g000574	Capana05g000574_t	-503
Chr05	18855841	18856178	338	*	CaWRKY40_peak_2797	50	5.09615	1.40383	168	Promoter (1-2kb)	6	18857046	18857423	378	2	Capana05g000613	Capana05g000613_t	1245
Chr05	20013219	20013526	308	*	CaWRKY40_peak_2799	60	6.07039	2.17838	151	Promoter (1-2kb)	6	20011990	20014387	2398	1	Capana05g000623	Capana05g000623_t	1229
Chr05	26524294	26524577	284	*	CaWRKY40_peak_2805	33	3.30353	0.42508	96	Promoter (1-2kb)	6	26519053	26526404	7352	2	Capana05g000720	Capana05g000720_t	1827
Chr05	26751130	26751413	284	*	CaWRKY40_peak_2806	41	4.17177	0.79485	149	Promoter (<=1kb)	6	26748548	26751473	2926	2	Capana05g000722	Capana05g000722_t	60
Chr05	29068201	29068485	285	*	CaWRKY40_peak_2808	60	6.07039	2.17838	243	Exon (Capana05g000753_t/Capana05g000753, exon 2 of 3)	6	29062757	29069830	7074	1	Capana05g000753	Capana05g000753_t	5444
Chr05	31601280	31601573	294	*	CaWRKY40_peak_2813	41	4.17177	0.79485	136	Promoter (1-2kb)	6	31600247	31601732	1486	1	Capana05g000809	Capana05g000809_t	1033
Chr05	31850304	31850730	427	*	CaWRKY40_peak_2814	35	3.58446	0.66741	116	Exon (Capana05g000819_t/Capana05g000819, exon 9 of 15)	6	31841601	31843423	1823	1	Capana05g000818	Capana05g000818_t	8703
Chr05	32372534	32373213	680	*	CaWRKY40_peak_2816	1792	179.275	173.725	372	Promoter (2-3kb)	6	32376121	32377103	983	1	Capana05g000845	Capana05g000845_t	-2908
Chr05	32579029	32579312	284	*	CaWRKY40_peak_2818	41	4.17177	0.79485	91	Promoter (<=1kb)	6	32571487	32579873	8387	2	Capana05g000856	Capana05g000856_t	561
Chr05	36511386	36511669	284	*	CaWRKY40_peak_2822	47	4.70317	1.24036	240	Promoter (1-2kb)	6	36510304	36510743	440	1	Capana05g000924	Capana05g000924_t	1082
Chr05	59190926	59191209	284	*	CaWRKY40_peak_2862	41	4.17177	0.79485	154	Promoter (<=1kb)	6	59191286	59191864	579	1	Capana05g001071	Capana05g001071_t	-77
Chr05	61328748	61329154	407	*	CaWRKY40_peak_2865	41	4.17177	0.79485	132	Promoter (<=1kb)	6	61324185	61328939	4755	2	Capana05g001076	Capana05g001076_t	0
Chr05	66679395	66679678	284	*	CaWRKY40_peak_2876	38	3.83323	0.79485	137	Exon (Capana05g001116_t/Capana05g001116, exon 8 of 13)	6	66674374	66689370	14997	1	Capana05g001116	Capana05g001116_t	5021
Chr05	67131117	67131484	368	*	CaWRKY40_peak_2879	41	4.17177	0.79485	143	Promoter (2-3kb)	6	67121822	67128571	6750	2	Capana05g001118	Capana05g001118_t	-2546
Chr05	78004724	78005007	284	*	CaWRKY40_peak_2893	41	4.17177	0.79485	247	Downstream (<1kb)	6	78005167	78008897	3731	2	Capana05g001174	Capana05g001174_t	3890
Chr05	116264666	116264995	330	*	CaWRKY40_peak_2953	37	3.7304	0.77968	138	Exon (Capana05g001385_t/Capana05g001385, exon 9 of 11)	6	116264455	116275498	11044	2	Capana05g001385	Capana05g001385_t	10503
Chr05	152295564	152295910	347	*	CaWRKY40_peak_3010	60	6.07039	2.17838	173	Intron (Capana05g001573_t/Capana05g001573, intron 1 of 1)	6	152293154	152305727	12574	2	Capana05g001573	Capana05g001573_t	9817
Chr05	156230826	156231109	284	*	CaWRKY40_peak_3017	50	5.09615	1.40383	248	Promoter (<=1kb)	6	156229457	156231355	1899	2	Capana05g001606	Capana05g001606_t	246
Chr05	177566362	177566737	376	*	CaWRKY40_peak_3050	41	4.17177	0.79485	127	Promoter (2-3kb)	6	177569593	177570699	1107	1	Capana05g001845	Capana05g001845_t	-2856
Chr05	178319887	178320348	462	*	CaWRKY40_peak_3051	60	6.07039	2.17838	219	Promoter (<=1kb)	6	178320310	178320624	315	1	Capana05g001857	Capana05g001857_t	0
Chr05	178933496	178933882	387	*	CaWRKY40_peak_3052	1035	103.593	98.2594	189	Promoter (<=1kb)	6	178933766	178934530	765	1	Capana05g001874	Capana05g001874_t	0
Chr05	178934662	178935474	813	*	CaWRKY40_peak_3053	425	42.5522	37.5994	366	Promoter (<=1kb)	6	178934636	178935112	477	1	Capana05g001875	Capana05g001875_t	26
Chr05	191408729	191409012	284	*	CaWRKY40_peak_3070	50	5.09615	1.40383	127	Promoter (1-2kb)	6	191407261	191407608	348	1	Capana05g001988	Capana05g001988_t	1468
Chr05	192895209	192895723	515	*	CaWRKY40_peak_3071	33	3.30353	0.42508	156	Promoter (<=1kb)	6	192895138	192896481	1344	2	Capana05g002009	Capana05g002009_t	758
Chr05	195382083	195382393	311	*	CaWRKY40_peak_3077	41	4.17177	0.79485	101	Exon (Capana05g002048_t/Capana05g002048, exon 4 of 8)	6	195376321	195376800	480	2	Capana05g002047	Capana05g002047_t	-5283
Chr05	206242601	206243015	415	*	CaWRKY40_peak_3096	53	5.35114	1.61503	217	Promoter (1-2kb)	6	206242192	206244361	2170	2	Capana05g002279	Capana05g002279_t	1346
Chr05	206245001	206245296	296	*	CaWRKY40_peak_3097	44	4.457	1.04108	166	Promoter (<=1kb)	6	206242192	206244361	2170	2	Capana05g002279	Capana05g002279_t	-640
Chr05	206250988	206251271	284	*	CaWRKY40_peak_3098	33	3.30353	0.42508	209	Promoter (1-2kb)	6	206249917	206251135	1219	1	Capana05g002281	Capana05g002281_t	1071
Chr05	207295825	207296201	377	*	CaWRKY40_peak_3102	40	4.01302	0.79485	238	Promoter (<=1kb)	6	207295644	207296294	651	1	Capana05g002326	Capana05g002326_t	181
Chr05	207846801	207847245	445	*	CaWRKY40_peak_3106	41	4.17177	0.79485	255	Promoter (2-3kb)	6	207849359	207849861	503	2	Capana05g002346	Capana05g002346_t	2616
Chr05	212952891	212953309	419	*	CaWRKY40_peak_3113	159	15.9111	11.3277	234	Promoter (1-2kb)	6	212954875	212955720	846	1	Capana05g002392	Capana05g002392_t	-1566
Chr05	215464174	215464847	674	*	CaWRKY40_peak_3122	102	10.2838	5.97968	386	Promoter (1-2kb)	6	215462915	215463445	531	1	Capana05g002446	Capana05g002446_t	1259
Chr05	215874770	215875384	615	*	CaWRKY40_peak_3126	52	5.27468	1.54987	310	Exon (Capana05g002467_t/Capana05g002467, exon 5 of 7)	6	215874645	215883276	8632	2	Capana05g002467	Capana05g002467_t	7892
Chr05	216437563	216438109	547	*	CaWRKY40_peak_3128	113	11.3798	7.00194	322	Promoter (1-2kb)	6	216435598	216438941	3344	1	Capana05g002516	Capana05g002516_t	1965
Chr05	216644861	216645247	387	*	CaWRKY40_peak_3129	68	6.82999	2.85582	141	Promoter (1-2kb)	6	216639417	216647184	7768	2	Capana05g002532	Capana05g002532_t	1937
Chr06	184301	184663	363	*	CaWRKY40_peak_3134	50	5.09615	1.40383	144	Exon (Capana06g000016_t/Capana06g000016, exon 18 of 19)	7	177312	180426	3115	2	Capana06g000015	Capana06g000015_t	-3875
Chr06	1897254	1897554	301	*	CaWRKY40_peak_3137	33	3.30353	0.42508	136	Exon (Capana06g000141_t/Capana06g000141, exon 14 of 14)	7	1898701	1901582	2882	2	Capana06g000142	Capana06g000142_t	4028
Chr06	1919270	1919593	324	*	CaWRKY40_peak_3138	33	3.30353	0.42508	99	Promoter (<=1kb)	7	1915282	1920467	5186	2	Capana06g000144	Capana06g000144_t	874
Chr06	2612140	2612436	297	*	CaWRKY40_peak_3139	41	4.17177	0.79485	180	Promoter (1-2kb)	7	2609731	2610274	544	2	Capana06g000195	Capana06g000195_t	-1866
Chr06	2995175	2995601	427	*	CaWRKY40_peak_3141	120	12.0376	7.61657	215	Promoter (1-2kb)	7	2993318	2999940	6623	1	Capana06g000223	Capana06g000223_t	1857
Chr06	3552587	3552875	289	*	CaWRKY40_peak_3142	50	5.09615	1.40383	232	Promoter (<=1kb)	7	3550568	3553057	2490	2	Capana06g000276	Capana06g000276_t	182
Chr06	3718427	3718818	392	*	CaWRKY40_peak_3143	41	4.17177	0.79485	136	Promoter (1-2kb)	7	3715145	3717080	1936	2	Capana06g000288	Capana06g000288_t	-1347
Chr06	3719063	3719532	470	*	CaWRKY40_peak_3144	41	4.15321	0.79485	208	Promoter (1-2kb)	7	3719089	3720938	1850	2	Capana06g000289	Capana06g000289_t	1406
Chr06	3738487	3738770	284	*	CaWRKY40_peak_3145	41	4.17177	0.79485	109	Downstream (2-3kb)	7	3741475	3743300	1826	2	Capana06g000293	Capana06g000293_t	4530
Chr06	4179237	4179520	284	*	CaWRKY40_peak_3146	33	3.30353	0.42508	84	Promoter (2-3kb)	7	4182410	4183920	1511	1	Capana06g000314	Capana06g000314_t	-2890
Chr06	7395823	7396192	370	*	CaWRKY40_peak_3153	145	14.5008	9.96688	193	Promoter (2-3kb)	7	7393258	7393608	351	1	Capana06g000502	Capana06g000502_t	2565
Chr06	8045690	8045973	284	*	CaWRKY40_peak_3155	33	3.30353	0.42508	250	Exon (Capana06g000535_t/Capana06g000535, exon 8 of 8)	7	8040982	8045921	4940	1	Capana06g000535	Capana06g000535_t	4708
Chr06	10120259	10120614	356	*	CaWRKY40_peak_3159	41	4.17177	0.79485	198	Exon (Capana06g000655_t/Capana06g000655, exon 8 of 16)	7	10116664	10123063	6400	1	Capana06g000655	Capana06g000655_t	3595
Chr06	11322335	11322618	284	*	CaWRKY40_peak_3161	50	5.09615	1.40383	270	Intron (Capana06g000714_t/Capana06g000714, intron 5 of 10)	7	11318681	11326968	8288	1	Capana06g000714	Capana06g000714_t	3654
Chr06	12099394	12099686	293	*	CaWRKY40_peak_3163	70	7.08946	3.05708	156	Promoter (2-3kb)	7	12096676	12101469	4794	1	Capana06g000762	Capana06g000762_t	2718
Chr06	13472459	13472742	284	*	CaWRKY40_peak_3165	47	4.70317	1.24036	234	Exon (Capana06g000854_t/Capana06g000854, exon 7 of 7)	7	13467595	13470866	3272	1	Capana06g000853	Capana06g000853_t	4864
Chr06	18480409	18480947	539	*	CaWRKY40_peak_3171	43	4.35955	0.96564	275	Downstream (1-2kb)	7	18482299	18485649	3351	2	Capana06g001043	Capana06g001043_t	4702
Chr06	18781722	18782005	284	*	CaWRKY40_peak_3172	56	5.62276	1.85379	144	Promoter (2-3kb)	7	18775997	18779063	3067	2	Capana06g001048	Capana06g001048_t	-2659
Chr06	20041905	20043901	1997	*	CaWRKY40_peak_3174a	7961	796.163	789.034	485	Promoter (<=1kb)	7	20042156	20043655	1500	2	Capana06g001110	Capana06g001110_t	0
Chr06	20041905	20043901	1997	*	CaWRKY40_peak_3174b	8645	864.508	856.237	1272	Promoter (<=1kb)	7	20042156	20043655	1500	2	Capana06g001110	Capana06g001110_t	0
Chr06	20919453	20919736	284	*	CaWRKY40_peak_3177	60	6.07039	2.17838	156	Promoter (2-3kb)	7	20913463	20916721	3259	2	Capana06g001153	Capana06g001153_t	-2732
Chr06	22682084	22682576	493	*	CaWRKY40_peak_3180	588	58.8398	53.7587	238	Promoter (2-3kb)	7	22680672	22685034	4363	2	Capana06g001188	Capana06g001188_t	2458
Chr06	22715914	22716197	284	*	CaWRKY40_peak_3181	50	5.09615	1.40383	85	Exon (Capana06g001191_t/Capana06g001191, exon 10 of 14)	7	22707855	22718187	10333	1	Capana06g001191	Capana06g001191_t	8059
Chr06	30874603	30874886	284	*	CaWRKY40_peak_3190	41	4.17177	0.79485	141	Promoter (2-3kb)	7	30873779	30877555	3777	2	Capana06g001400	Capana06g001400_t	2669
Chr06	32858024	32858307	284	*	CaWRKY40_peak_3193	41	4.17177	0.79485	92	Promoter (<=1kb)	7	32857308	32857748	441	2	Capana06g001450	Capana06g001450_t	-276
Chr06	58718263	58718546	284	*	CaWRKY40_peak_3223	50	5.09615	1.40383	146	Promoter (2-3kb)	7	58719745	58721201	1457	2	Capana06g001857	Capana06g001857_t	2655
Chr06	58902169	58902465	297	*	CaWRKY40_peak_3224	41	4.17177	0.79485	16	Promoter (1-2kb)	7	58900807	58902157	1351	1	Capana06g001859	Capana06g001859_t	1362
Chr06	68017167	68017687	521	*	CaWRKY40_peak_3236	33	3.30353	0.42508	140	Downstream (<1kb)	7	68018022	68025389	7368	2	Capana06g001974	Capana06g001974_t	7702
Chr06	74524232	74524515	284	*	CaWRKY40_peak_3245	33	3.30353	0.42508	91	Promoter (1-2kb)	7	74526164	74526620	457	1	Capana06g001995	Capana06g001995_t	-1649
Chr06	90474024	90474307	284	*	CaWRKY40_peak_3272	41	4.17177	0.79485	87	Promoter (<=1kb)	7	90473524	90476636	3113	1	Capana06g002107	Capana06g002107_t	500
Chr06	92055107	92055423	317	*	CaWRKY40_peak_3277	69	6.96771	2.98589	233	Promoter (<=1kb)	7	92054522	92055582	1061	2	Capana06g002122	Capana06g002122_t	159
Chr06	132229889	132230223	335	*	CaWRKY40_peak_3354	38	3.83323	0.79485	99	Promoter (1-2kb)	7	132223111	132228763	5653	2	Capana06g002289	Capana06g002289_t	-1126
Chr06	144356010	144356293	284	*	CaWRKY40_peak_3384	42	4.2845	0.8973	153	Promoter (2-3kb)	7	144353921	144355174	1254	1	Capana06g002328	Capana06g002328_t	2089
Chr06	163127242	163127742	501	*	CaWRKY40_peak_3420	33	3.30353	0.42508	178	Promoter (<=1kb)	7	163123792	163126450	2659	2	Capana06g002442	Capana06g002442_t	-792
Chr06	179751813	179752146	334	*	CaWRKY40_peak_3446	33	3.30353	0.42508	199	Promoter (<=1kb)	7	179751740	179752108	369	1	Capana06g002583	Capana06g002583_t	73
Chr06	188311595	188311960	366	*	CaWRKY40_peak_3455	73	7.39903	3.34573	161	Promoter (2-3kb)	7	188309469	188310479	1011	1	Capana06g002639	Capana06g002639_t	2126
Chr06	188313817	188314176	360	*	CaWRKY40_peak_3457	74	7.48632	3.42514	220	Downstream (2-3kb)	7	188316760	188317326	567	2	Capana06g002640	Capana06g002640_t	3150
Chr06	211184296	211184603	308	*	CaWRKY40_peak_3489	41	4.17177	0.79485	49	Promoter (1-2kb)	7	211185639	211187465	1827	1	Capana06g002899	Capana06g002899_t	-1036
Chr06	213992556	213992839	284	*	CaWRKY40_peak_3494	70	7.08946	3.05708	204	Promoter (1-2kb)	7	213991470	213996919	5450	1	Capana06g002946	Capana06g002946_t	1086
Chr06	215688609	215688892	284	*	CaWRKY40_peak_3502	41	4.17177	0.79485	112	Exon (Capana06g002970_t/Capana06g002970, exon 11 of 21)	7	215676676	215694157	17482	1	Capana06g002970	Capana06g002970_t	11933
Chr06	217274741	217275114	374	*	CaWRKY40_peak_3517	73	7.32033	3.27383	153	Promoter (<=1kb)	7	217273851	217275620	1770	1	Capana06g003028	Capana06g003028_t	890
Chr07	1745172	1745751	580	*	CaWRKY40_peak_3522	53	5.36259	1.62471	208	Promoter (<=1kb)	8	1744666	1744992	327	2	Capana07g000046	Capana07g000046_t	-180
Chr07	1746472	1747170	699	*	CaWRKY40_peak_3523a	87	8.78481	4.60099	128	Promoter (<=1kb)	8	1746953	1747627	675	2	Capana07g000047	Capana07g000047_t	457
Chr07	1746472	1747170	699	*	CaWRKY40_peak_3523b	59	5.99036	2.17838	511	Promoter (<=1kb)	8	1746953	1747627	675	2	Capana07g000047	Capana07g000047_t	457
Chr07	1748870	1749327	458	*	CaWRKY40_peak_3524	730	73.0834	67.8988	218	Promoter (<=1kb)	8	1747653	1749905	2253	2	Capana07g000048	Capana07g000048_t	578
Chr07	1751246	1751952	707	*	CaWRKY40_peak_3525	106	10.6513	6.31812	371	Promoter (1-2kb)	8	1747653	1749905	2253	2	Capana07g000048	Capana07g000048_t	-1341
Chr07	1752658	1752941	284	*	CaWRKY40_peak_3526	95	9.52826	5.27714	159	Promoter (2-3kb)	8	1747653	1749905	2253	2	Capana07g000048	Capana07g000048_t	-2753
Chr07	5124317	5124818	502	*	CaWRKY40_peak_3531	690	69.0968	63.9397	210	Promoter (1-2kb)	8	5125380	5126074	695	2	Capana07g000107	Capana07g000107_t	1256
Chr07	7416377	7416746	370	*	CaWRKY40_peak_3537	68	6.87389	2.89718	137	Downstream (1-2kb)	8	7410047	7413322	3276	1	Capana07g000152	Capana07g000152_t	6330
Chr07	10426639	10426922	284	*	CaWRKY40_peak_3541	50	5.09615	1.40383	232	Intron (Capana07g000232_t/Capana07g000232, intron 2 of 2)	8	10422950	10427185	4236	1	Capana07g000232	Capana07g000232_t	3689
Chr07	20544350	20544998	649	*	CaWRKY40_peak_3556	41	4.17177	0.79485	497	Promoter (1-2kb)	8	20541551	20546582	5032	2	Capana07g000351	Capana07g000351_t	1584
Chr07	22869760	22870043	284	*	CaWRKY40_peak_3560	41	4.17177	0.79485	228	Exon (Capana07g000373_t/Capana07g000373, exon 14 of 17)	8	22883989	22889155	5167	1	Capana07g000374	Capana07g000374_t	-13946
Chr07	46547303	46547616	314	*	CaWRKY40_peak_3586	60	6.07039	2.17838	182	Intron (Capana07g000576_t/Capana07g000576, intron 2 of 4)	8	46542402	46542806	405	2	Capana07g000575	Capana07g000575_t	-4497
Chr07	46548987	46549292	306	*	CaWRKY40_peak_3587	41	4.17177	0.79485	267	Intron (Capana07g000576_t/Capana07g000576, intron 2 of 4)	8	46542402	46542806	405	2	Capana07g000575	Capana07g000575_t	-6181
Chr07	56478327	56478767	441	*	CaWRKY40_peak_3599	33	3.30353	0.42508	238	Promoter (<=1kb)	8	56479326	56480356	1031	1	Capana07g000625	Capana07g000625_t	-559
Chr07	73119001	73119284	284	*	CaWRKY40_peak_3636	50	5.09615	1.40383	183	Intron (Capana07g000721_t/Capana07g000721, intron 4 of 7)	8	73103195	73139028	35834	1	Capana07g000721	Capana07g000721_t	15806
Chr07	74735781	74736126	346	*	CaWRKY40_peak_3639	41	4.17177	0.79485	97	Promoter (2-3kb)	8	74738280	74738609	330	1	Capana07g000729	Capana07g000729_t	-2154
Chr07	112630882	112631433	552	*	CaWRKY40_peak_3697	2051	205.184	199.565	259	Promoter (<=1kb)	8	112632237	112636208	3972	1	Capana07g000894	Capana07g000894_t	-804
Chr07	112826029	112826433	405	*	CaWRKY40_peak_3698	50	5.09615	1.40383	254	Promoter (<=1kb)	8	112825523	112826101	579	1	Capana07g000897	Capana07g000897_t	506
Chr07	116116233	116116638	406	*	CaWRKY40_peak_3700	33	3.30353	0.42508	336	Promoter (2-3kb)	8	116115627	116119043	3417	2	Capana07g000909	Capana07g000909_t	2405
Chr07	145268864	145269147	284	*	CaWRKY40_peak_3738	33	3.30353	0.42508	123	Promoter (<=1kb)	8	145264693	145269260	4568	2	Capana07g001056	Capana07g001056_t	113
Chr07	158759800	158760118	319	*	CaWRKY40_peak_3756	33	3.30353	0.42508	126	Promoter (<=1kb)	8	158758304	158760916	2613	2	Capana07g001142	Capana07g001142_t	798
Chr07	159685103	159685584	482	*	CaWRKY40_peak_3759	41	4.17177	0.79485	252	Intron (Capana07g001154_t/Capana07g001154, intron 7 of 11)	8	159670056	159695711	25656	1	Capana07g001154	Capana07g001154_t	15047
Chr07	161425954	161426303	350	*	CaWRKY40_peak_3762	50	5.09615	1.40383	93	Promoter (<=1kb)	8	161425396	161425959	564	2	Capana07g001183	Capana07g001183_t	0
Chr07	167321201	167321636	436	*	CaWRKY40_peak_3772	60	6.07039	2.17838	153	Intron (Capana07g001254_t/Capana07g001254, intron 1 of 1)	8	167320450	167335317	14868	2	Capana07g001254	Capana07g001254_t	13681
Chr07	170896288	170896571	284	*	CaWRKY40_peak_3779	33	3.30353	0.42508	235	Promoter (2-3kb)	8	170899140	170900135	996	1	Capana07g001299	Capana07g001299_t	-2569
Chr07	189757260	189757603	344	*	CaWRKY40_peak_3800	50	5.09615	1.40383	141	Promoter (<=1kb)	8	189756338	189757645	1308	1	Capana07g001537	Capana07g001537_t	922
Chr07	191905656	191905939	284	*	CaWRKY40_peak_3803	33	3.30353	0.42508	99	Intron (Capana07g001595_t/Capana07g001595, intron 4 of 7)	8	191902934	191909541	6608	2	Capana07g001595	Capana07g001595_t	3602
Chr07	203999940	204000223	284	*	CaWRKY40_peak_3823	41	4.17177	0.79485	86	Promoter (1-2kb)	8	203998900	204000543	1644	1	Capana07g001805	Capana07g001805_t	1040
Chr07	216894052	216894348	297	*	CaWRKY40_peak_3834	50	5.09615	1.40383	150	Promoter (2-3kb)	8	216895076	216896352	1277	2	Capana07g002240	Capana07g002240_t	2004
Chr07	218918260	218918792	533	*	CaWRKY40_peak_3835a	71	7.15465	3.11749	232	Promoter (<=1kb)	8	218918138	218921747	3610	1	Capana07g002337	Capana07g002337_t	122
Chr07	218918260	218918792	533	*	CaWRKY40_peak_3835b	59	5.94415	2.14815	364	Promoter (<=1kb)	8	218918138	218921747	3610	1	Capana07g002337	Capana07g002337_t	122
Chr07	220126658	220127077	420	*	CaWRKY40_peak_3837	33	3.30353	0.42508	91	Promoter (<=1kb)	8	220126387	220137223	10837	1	Capana07g002424	Capana07g002424_t	271
Chr08	381848	382548	701	*	CaWRKY40_peak_3846a	46	4.65831	1.21491	129	Promoter (<=1kb)	9	381245	382618	1374	1	Capana08g000019	Capana08g000019_t	603
Chr08	381848	382548	701	*	CaWRKY40_peak_3846b	54	5.45718	1.71122	559	Promoter (<=1kb)	9	381245	382618	1374	1	Capana08g000019	Capana08g000019_t	603
Chr08	11613717	11614089	373	*	CaWRKY40_peak_3865	61	6.13258	2.2262	189	Promoter (<=1kb)	9	11612909	11614655	1747	2	Capana08g000189	Capana08g000189_t	566
Chr08	15993691	15994085	395	*	CaWRKY40_peak_3873	33	3.30353	0.42508	91	Promoter (<=1kb)	9	15983683	15995034	11352	2	Capana08g000217	Capana08g000217_t	949
Chr08	24867899	24868429	531	*	CaWRKY40_peak_3888	82	8.24932	4.10196	297	Promoter (<=1kb)	9	24867892	24868230	339	1	Capana08g000274	Capana08g000274_t	7
Chr08	74379260	74379562	303	*	CaWRKY40_peak_3997	61	6.19364	2.27939	128	Promoter (1-2kb)	9	74380583	74388672	8090	1	Capana08g000482	Capana08g000482_t	-1021
Chr08	82290648	82291153	506	*	CaWRKY40_peak_4010	420	42.0883	37.1438	212	Promoter (1-2kb)	9	82270930	82292334	21405	2	Capana08g000535	Capana08g000535_t	1181
Chr08	84267168	84267560	393	*	CaWRKY40_peak_4017	33	3.30353	0.42508	103	Promoter (1-2kb)	9	84266090	84268971	2882	2	Capana08g000543	Capana08g000543_t	1411
Chr08	96423372	96423667	296	*	CaWRKY40_peak_4038	33	3.30353	0.42508	162	Intron (Capana08g000626_t/Capana08g000626, intron 2 of 9)	9	96415526	96430408	14883	1	Capana08g000626	Capana08g000626_t	7846
Chr08	105627113	105627434	322	*	CaWRKY40_peak_4052	513	51.3145	46.2923	163	Promoter (<=1kb)	9	105626208	105627878	1671	2	Capana08g000734	Capana08g000734_t	444
Chr08	121164396	121164689	294	*	CaWRKY40_peak_4076	33	3.30353	0.42508	135	Promoter (<=1kb)	9	121159143	121164316	5174	2	Capana08g000880	Capana08g000880_t	-80
Chr08	122658865	122659168	304	*	CaWRKY40_peak_4078	33	3.30353	0.42508	141	Promoter (<=1kb)	9	122658185	122659645	1461	1	Capana08g000949	Capana08g000949_t	680
Chr08	122659715	122660108	394	*	CaWRKY40_peak_4079	44	4.457	1.04108	194	Promoter (1-2kb)	9	122658185	122659645	1461	1	Capana08g000949	Capana08g000949_t	1530
Chr08	122933815	122934098	284	*	CaWRKY40_peak_4080	33	3.30353	0.42508	92	Promoter (<=1kb)	9	122933519	122934873	1355	1	Capana08g000966	Capana08g000966_t	296
Chr08	125667903	125668317	415	*	CaWRKY40_peak_4085	145	14.5549	10.0192	186	Promoter (<=1kb)	9	125668581	125668964	384	2	Capana08g001137	Capana08g001137_t	647
Chr08	125764460	125764746	287	*	CaWRKY40_peak_4087	50	5.09615	1.40383	247	Promoter (1-2kb)	9	125762723	125767055	4333	1	Capana08g001154	Capana08g001154_t	1737
Chr08	128238045	128238328	284	*	CaWRKY40_peak_4090	36	3.68349	0.73982	129	Promoter (<=1kb)	9	128229667	128237980	8314	2	Capana08g001305	Capana08g001305_t	-65
Chr08	128295119	128295413	295	*	CaWRKY40_peak_4091	92	9.24623	5.01293	138	Promoter (2-3kb)	9	128292010	128292399	390	2	Capana08g001306	Capana08g001306_t	-2720
Chr08	128926678	128926961	284	*	CaWRKY40_peak_4103	50	5.09615	1.40383	100	Promoter (<=1kb)	9	128925758	128929206	3449	1	Capana08g001336	Capana08g001336_t	920
Chr08	128998064	128998420	357	*	CaWRKY40_peak_4104	41	4.17177	0.79485	101	Intron (Capana08g001345_t/Capana08g001345, intron 6 of 15)	9	128990891	129002701	11811	2	Capana08g001345	Capana08g001345_t	4281
Chr08	130701692	130701975	284	*	CaWRKY40_peak_4108	49	4.9594	1.40383	129	Promoter (<=1kb)	9	130697805	130702311	4507	2	Capana08g001424	Capana08g001424_t	336
Chr08	131383532	131384003	472	*	CaWRKY40_peak_4114	60	6.07039	2.17838	242	Exon (Capana08g001477_t/Capana08g001477, exon 6 of 6)	9	131386164	131387216	1053	2	Capana08g001478	Capana08g001478_t	3213
Chr08	131936256	131936642	387	*	CaWRKY40_peak_4117	33	3.30353	0.42508	290	Downstream (2-3kb)	9	131931006	131931353	348	2	Capana08g001503	Capana08g001503_t	-4903
Chr08	134354619	134354902	284	*	CaWRKY40_peak_4119	60	6.07039	2.17838	140	Downstream (<1kb)	9	134355488	134359310	3823	2	Capana08g001660	Capana08g001660_t	4408
Chr08	135510044	135510330	287	*	CaWRKY40_peak_4121	60	6.07039	2.17838	168	Promoter (<=1kb)	9	135510062	135510430	369	1	Capana08g001738	Capana08g001738_t	0
Chr08	137521518	137521831	314	*	CaWRKY40_peak_4124	70	7.08946	3.05708	177	Exon (Capana08g001865_t/Capana08g001865, exon 15 of 18)	9	137520026	137527210	7185	2	Capana08g001865	Capana08g001865_t	5379
Chr08	138124882	138125359	478	*	CaWRKY40_peak_4127	33	3.30353	0.42508	283	Promoter (1-2kb)	9	138122665	138126973	4309	2	Capana08g001903	Capana08g001903_t	1614
Chr08	138166020	138166308	289	*	CaWRKY40_peak_4128	41	4.17177	0.79485	126	Promoter (1-2kb)	9	138164849	138169446	4598	1	Capana08g001905	Capana08g001905_t	1171
Chr08	138605849	138606204	356	*	CaWRKY40_peak_4129	67	6.76188	2.79687	193	Promoter (2-3kb)	9	138598515	138603169	4655	2	Capana08g001934	Capana08g001934_t	-2680
Chr08	138810793	138811521	729	*	CaWRKY40_peak_4131	113	11.367	6.98973	269	Promoter (<=1kb)	9	138811882	138812241	360	1	Capana08g001946	Capana08g001946_t	-361
Chr08	138812436	138812936	501	*	CaWRKY40_peak_4132a	45	4.53533	1.10554	173	Promoter (<=1kb)	9	138811882	138812241	360	1	Capana08g001946	Capana08g001946_t	554
Chr08	138812436	138812936	501	*	CaWRKY40_peak_4132b	60	6.04163	2.17838	277	Promoter (<=1kb)	9	138811882	138812241	360	1	Capana08g001946	Capana08g001946_t	554
Chr08	139464929	139465364	436	*	CaWRKY40_peak_4134	33	3.30353	0.42508	122	Intron (Capana08g001983_t/Capana08g001983, intron 10 of 14)	9	139459511	139470210	10700	1	Capana08g001983	Capana08g001983_t	5418
Chr08	140620576	140620859	284	*	CaWRKY40_peak_4135	33	3.30353	0.42508	87	Promoter (1-2kb)	9	140618788	140623043	4256	1	Capana08g002064	Capana08g002064_t	1788
Chr08	143252877	143253244	368	*	CaWRKY40_peak_4138	41	4.17177	0.79485	125	Downstream (2-3kb)	9	143255501	143256389	889	2	Capana08g002225	Capana08g002225_t	3145
Chr08	144365845	144366366	522	*	CaWRKY40_peak_4139	33	3.30353	0.42508	78	Exon (Capana08g002291_t/Capana08g002291, exon 4 of 17)	9	144362676	144372056	9381	1	Capana08g002291	Capana08g002291_t	3169
Chr08	147221119	147221595	477	*	CaWRKY40_peak_4144	41	4.17177	0.79485	360	Promoter (<=1kb)	9	147221817	147232911	11095	1	Capana08g002463	Capana08g002463_t	-222
Chr08	147725237	147725598	362	*	CaWRKY40_peak_4146	33	3.30353	0.42508	131	Promoter (<=1kb)	9	147725360	147727523	2164	1	Capana08g002494	Capana08g002494_t	0
Chr08	149113680	149113963	284	*	CaWRKY40_peak_4148	60	6.07039	2.17838	147	Exon (Capana08g002576_t/Capana08g002576, exon 4 of 5)	9	149115667	149119380	3714	2	Capana08g002577	Capana08g002577_t	5417
Chr08	151499837	151500205	369	*	CaWRKY40_peak_4149	50	5.09615	1.40383	137	Exon (Capana08g002730_t/Capana08g002730, exon 5 of 12)	9	151495009	151504816	9808	2	Capana08g002730	Capana08g002730_t	4611
Chr08	151555863	151556199	337	*	CaWRKY40_peak_4150	59	5.99212	2.17838	282	Promoter (1-2kb)	9	151554264	151558171	3908	1	Capana08g002735	Capana08g002735_t	1599
Chr08	152560270	152560553	284	*	CaWRKY40_peak_4151	33	3.30353	0.42508	116	Promoter (1-2kb)	9	152558994	152572049	13056	1	Capana08g002813	Capana08g002813_t	1276
Chr09	865451	866075	625	*	CaWRKY40_peak_4154	355	35.5316	30.6536	245	Promoter (<=1kb)	10	864959	872376	7418	1	Capana09g000035	Capana09g000035_t	492
Chr09	1281495	1281786	292	*	CaWRKY40_peak_4161	103	10.3859	6.07	181	Promoter (1-2kb)	10	1279725	1280123	399	1	Capana09g000057	Capana09g000057_t	1770
Chr09	5022450	5022755	306	*	CaWRKY40_peak_4164	33	3.30353	0.42508	151	Promoter (<=1kb)	10	5023032	5023457	426	1	Capana09g000114	Capana09g000114_t	-277
Chr09	5217200	5217483	284	*	CaWRKY40_peak_4166	41	4.17177	0.79485	187	Intron (Capana09g000131_t/Capana09g000131, intron 3 of 4)	10	5210976	5212166	1191	2	Capana09g000130	Capana09g000130_t	-5034
Chr09	5559506	5559817	312	*	CaWRKY40_peak_4169	50	5.09615	1.40383	138	Exon (Capana09g000145_t/Capana09g000145, exon 4 of 5)	10	5558427	5568289	9863	2	Capana09g000145	Capana09g000145_t	8472
Chr09	7228593	7228876	284	*	CaWRKY40_peak_4172	41	4.17177	0.79485	84	Promoter (2-3kb)	10	7225819	7230009	4191	1	Capana09g000237	Capana09g000237_t	2774
Chr09	10887345	10887774	430	*	CaWRKY40_peak_4179	55	5.52442	1.77096	256	Promoter (<=1kb)	10	10887449	10888030	582	2	Capana09g000338	Capana09g000338_t	256
Chr09	11196907	11197255	349	*	CaWRKY40_peak_4181	33	3.30353	0.42508	206	Promoter (<=1kb)	10	11197964	11198752	789	1	Capana09g000345	Capana09g000345_t	-709
Chr09	14307999	14308282	284	*	CaWRKY40_peak_4186	67	6.73427	2.77701	165	Promoter (2-3kb)	10	14311123	14311578	456	1	Capana09g000422	Capana09g000422_t	-2841
Chr09	14797178	14797662	485	*	CaWRKY40_peak_4188	41	4.17177	0.79485	219	Promoter (2-3kb)	10	14800518	14800895	378	1	Capana09g000432	Capana09g000432_t	-2856
Chr09	21004093	21004489	397	*	CaWRKY40_peak_4196	50	5.09615	1.40383	175	Exon (Capana09g000552_t/Capana09g000552, exon 14 of 15)	10	20994084	20997794	3711	2	Capana09g000551	Capana09g000551_t	-6299
Chr09	25612509	25612792	284	*	CaWRKY40_peak_4202	41	4.17177	0.79485	125	Promoter (<=1kb)	10	25611475	25612908	1434	2	Capana09g000608	Capana09g000608_t	116
Chr09	26267504	26267787	284	*	CaWRKY40_peak_4203	60	6.07039	2.17838	147	Intron (Capana09g000616_t/Capana09g000616, intron 1 of 1)	10	26256157	26269348	13192	1	Capana09g000616	Capana09g000616_t	11347
Chr09	50965206	50965489	284	*	CaWRKY40_peak_4229	33	3.30353	0.42508	134	Promoter (1-2kb)	10	50966940	50967260	321	2	Capana09g000807	Capana09g000807_t	1771
Chr09	59420772	59421055	284	*	CaWRKY40_peak_4250	33	3.30353	0.42508	134	Promoter (2-3kb)	10	59418716	59424038	5323	2	Capana09g000850	Capana09g000850_t	2983
Chr09	66075670	66075953	284	*	CaWRKY40_peak_4262	60	6.07039	2.17838	188	Promoter (2-3kb)	10	66074343	66078470	4128	2	Capana09g000903	Capana09g000903_t	2517
Chr09	73886584	73886867	284	*	CaWRKY40_peak_4275	50	5.09615	1.40383	219	Promoter (<=1kb)	10	73886152	73888046	1895	1	Capana09g000950	Capana09g000950_t	432
Chr09	81171030	81171313	284	*	CaWRKY40_peak_4286	41	4.17177	0.79485	156	Promoter (<=1kb)	10	81170616	81173929	3314	1	Capana09g000999	Capana09g000999_t	414
Chr09	84580838	84581121	284	*	CaWRKY40_peak_4292	41	4.17177	0.79485	85	Promoter (<=1kb)	10	84580751	84581533	783	1	Capana09g001019	Capana09g001019_t	87
Chr09	93949267	93949556	290	*	CaWRKY40_peak_4301	77	7.77822	3.68851	137	Intron (Capana09g001068_t/Capana09g001068, intron 5 of 12)	10	93940840	93954198	13359	1	Capana09g001068	Capana09g001068_t	8427
Chr09	107591409	107592064	656	*	CaWRKY40_peak_4325	38	3.83323	0.79485	294	Exon (Capana09g001146_t/Capana09g001146, exon 15 of 23)	10	107575442	107580572	5131	1	Capana09g001144	Capana09g001144_t	15967
Chr09	122410775	122411058	284	*	CaWRKY40_peak_4354	56	5.62276	1.85379	90	Promoter (<=1kb)	10	122410996	122412717	1722	1	Capana09g001197	Capana09g001197_t	0
Chr09	123386470	123386775	306	*	CaWRKY40_peak_4357	41	4.17177	0.79485	176	Promoter (<=1kb)	10	123386216	123386569	354	1	Capana09g001201	Capana09g001201_t	254
Chr09	168495986	168496269	284	*	CaWRKY40_peak_4427	60	6.07039	2.17838	202	Promoter (1-2kb)	10	168498131	168504622	6492	1	Capana09g001473	Capana09g001473_t	-1862
Chr09	178543309	178543592	284	*	CaWRKY40_peak_4441	50	5.09615	1.40383	132	Promoter (1-2kb)	10	178540183	178541878	1696	2	Capana09g001544	Capana09g001544_t	-1431
Chr09	184053806	184054252	447	*	CaWRKY40_peak_4448	36	3.68349	0.73982	157	Promoter (<=1kb)	10	184044880	184052979	8100	2	Capana09g001585	Capana09g001585_t	-827
Chr09	213075057	213075340	284	*	CaWRKY40_peak_4490	50	5.09615	1.40383	205	Promoter (<=1kb)	10	213074873	213075334	462	2	Capana09g001853	Capana09g001853_t	0
Chr09	213519564	213519847	284	*	CaWRKY40_peak_4491	60	6.07039	2.17838	147	Promoter (<=1kb)	10	213514351	213519615	5265	2	Capana09g001871	Capana09g001871_t	0
Chr09	228856352	228856676	325	*	CaWRKY40_peak_4511	41	4.17177	0.79485	264	Promoter (2-3kb)	10	228853319	228859624	6306	2	Capana09g002090	Capana09g002090_t	2948
Chr09	229415441	229415724	284	*	CaWRKY40_peak_4512	41	4.17177	0.79485	32	Promoter (2-3kb)	10	229414175	229417753	3579	2	Capana09g002112	Capana09g002112_t	2029
Chr09	231161605	231162035	431	*	CaWRKY40_peak_4515	33	3.30353	0.42508	332	Promoter (<=1kb)	10	231162664	231163407	744	1	Capana09g002148	Capana09g002148_t	-629
Chr09	234680208	234680491	284	*	CaWRKY40_peak_4519	41	4.17177	0.79485	139	Promoter (<=1kb)	10	234679468	234680592	1125	2	Capana09g002230	Capana09g002230_t	101
Chr09	237978615	237978898	284	*	CaWRKY40_peak_4522	33	3.30353	0.42508	138	Promoter (<=1kb)	10	237976897	237978657	1761	2	Capana09g002403	Capana09g002403_t	0
Chr09	238696221	238696504	284	*	CaWRKY40_peak_4523	33	3.30353	0.42508	133	Exon (Capana09g002443_t/Capana09g002443, exon 6 of 9)	10	238691070	238700108	9039	1	Capana09g002443	Capana09g002443_t	5151
Chr10	532368	532679	312	*	CaWRKY40_peak_4524	33	3.30353	0.42508	88	Promoter (<=1kb)	11	529643	532723	3081	2	Capana10g000040	Capana10g000040_t	44
Chr10	575795	576078	284	*	CaWRKY40_peak_4525	33	3.30353	0.42508	149	Promoter (1-2kb)	11	574455	577401	2947	2	Capana10g000048	Capana10g000048_t	1323
Chr10	1573029	1573444	416	*	CaWRKY40_peak_4526	60	6.07039	2.17838	191	Exon (Capana10g000111_t/Capana10g000111, exon 3 of 7)	11	1571468	1578443	6976	2	Capana10g000111	Capana10g000111_t	4999
Chr10	7353012	7353348	337	*	CaWRKY40_peak_4537	36	3.68349	0.73982	185	Promoter (1-2kb)	11	7354427	7360019	5593	1	Capana10g000308	Capana10g000308_t	-1079
Chr10	7511409	7511692	284	*	CaWRKY40_peak_4538	50	5.09615	1.40383	180	Promoter (1-2kb)	11	7507926	7510001	2076	2	Capana10g000316	Capana10g000316_t	-1408
Chr10	10452870	10453153	284	*	CaWRKY40_peak_4540	36	3.68349	0.73982	140	Intron (Capana10g000375_t/Capana10g000375, intron 1 of 1)	11	10449200	10454222	5023	1	Capana10g000375	Capana10g000375_t	3670
Chr10	21290330	21290680	351	*	CaWRKY40_peak_4551	41	4.17177	0.79485	162	Promoter (<=1kb)	11	21290357	21290965	609	2	Capana10g000542	Capana10g000542_t	285
Chr10	28581621	28581956	336	*	CaWRKY40_peak_4573	41	4.17177	0.79485	138	Promoter (1-2kb)	11	28580263	28581462	1200	1	Capana10g000597	Capana10g000597_t	1358
Chr10	29362328	29362611	284	*	CaWRKY40_peak_4577	41	4.17177	0.79485	254	Promoter (<=1kb)	11	29362211	29362782	572	2	Capana10g000606	Capana10g000606_t	171
Chr10	32978858	32979217	360	*	CaWRKY40_peak_4581	33	3.30353	0.42508	182	Exon (Capana10g000628_t/Capana10g000628, exon 6 of 7)	11	32978693	32987567	8875	2	Capana10g000628	Capana10g000628_t	8350
Chr10	34726797	34727196	400	*	CaWRKY40_peak_4585	41	4.17177	0.79485	33	Intron (Capana10g000644_t/Capana10g000644, intron 2 of 10)	11	34723581	34733099	9519	1	Capana10g000644	Capana10g000644_t	3216
Chr10	42020946	42021388	443	*	CaWRKY40_peak_4603	33	3.30353	0.42508	298	Promoter (<=1kb)	11	42020059	42021803	1745	2	Capana10g000707	Capana10g000707_t	415
Chr10	72729015	72729313	299	*	CaWRKY40_peak_4655	107	10.7876	6.44737	183	Promoter (<=1kb)	11	72728430	72729642	1213	2	Capana10g000926	Capana10g000926_t	329
Chr10	72782515	72782798	284	*	CaWRKY40_peak_4656	36	3.62422	0.706	9	Promoter (2-3kb)	11	72774743	72779671	4929	2	Capana10g000930	Capana10g000930_t	-2844
Chr10	72901334	72901636	303	*	CaWRKY40_peak_4663	79	7.94957	3.85029	143	Promoter (<=1kb)	11	72902436	72903644	1209	1	Capana10g000944	Capana10g000944_t	-800
Chr10	72903579	72903868	290	*	CaWRKY40_peak_4664	70	7.00161	3.01736	134	Promoter (1-2kb)	11	72902436	72903644	1209	1	Capana10g000944	Capana10g000944_t	1143
Chr10	108744414	108744697	284	*	CaWRKY40_peak_4731	41	4.17177	0.79485	230	Intron (Capana10g001107_t/Capana10g001107, intron 6 of 11)	11	108721650	108751384	29735	1	Capana10g001107	Capana10g001107_t	22764
Chr10	116243373	116243700	328	*	CaWRKY40_peak_4745	171	17.1619	12.5433	180	Promoter (1-2kb)	11	116237754	116242342	4589	2	Capana10g001153	Capana10g001153_t	-1031
Chr10	118198172	118198455	284	*	CaWRKY40_peak_4749	41	4.17177	0.79485	135	Promoter (2-3kb)	11	118195239	118195655	417	1	Capana10g001164	Capana10g001164_t	2933
Chr10	123076793	123077078	286	*	CaWRKY40_peak_4754	50	5.09615	1.40383	137	Exon (Capana10g001175_t/Capana10g001175, exon 7 of 10)	11	123069858	123090634	20777	2	Capana10g001175	Capana10g001175_t	13556
Chr10	128095336	128096017	682	*	CaWRKY40_peak_4760a	129	12.9403	8.47429	260	Promoter (1-2kb)	11	128093065	128094027	963	2	Capana10g001218	Capana10g001218_t	-1309
Chr10	128095336	128096017	682	*	CaWRKY40_peak_4760b	78	7.84455	3.75	473	Promoter (1-2kb)	11	128093065	128094027	963	2	Capana10g001218	Capana10g001218_t	-1309
Chr10	128095336	128096017	682	*	CaWRKY40_peak_4760c	71	7.15585	3.11868	580	Promoter (1-2kb)	11	128093065	128094027	963	2	Capana10g001218	Capana10g001218_t	-1309
Chr10	128105201	128105517	317	*	CaWRKY40_peak_4764	48	4.83232	1.35663	238	Promoter (1-2kb)	11	128107003	128109679	2677	1	Capana10g001219	Capana10g001219_t	-1486
Chr10	128105820	128106106	287	*	CaWRKY40_peak_4765	67	6.74734	2.78782	136	Promoter (<=1kb)	11	128107003	128109679	2677	1	Capana10g001219	Capana10g001219_t	-897
Chr10	128106757	128107747	991	*	CaWRKY40_peak_4766a	69	6.96158	2.98187	236	Promoter (<=1kb)	11	128107003	128109679	2677	1	Capana10g001219	Capana10g001219_t	0
Chr10	128106757	128107747	991	*	CaWRKY40_peak_4766b	62	6.28774	2.36593	838	Promoter (<=1kb)	11	128107003	128109679	2677	1	Capana10g001219	Capana10g001219_t	0
Chr10	130938590	130939237	648	*	CaWRKY40_peak_4773	301	30.1726	25.3545	384	Promoter (<=1kb)	11	130938359	130939294	936	2	Capana10g001234	Capana10g001234_t	57
Chr10	133299275	133299558	284	*	CaWRKY40_peak_4780	38	3.88645	0.79485	101	Promoter (2-3kb)	11	133299265	133301949	2685	2	Capana10g001254	Capana10g001254_t	2391
Chr10	165001554	165001837	284	*	CaWRKY40_peak_4836	41	4.17177	0.79485	167	Exon (Capana10g001550_t/Capana10g001550, exon 7 of 7)	11	165001663	165006463	4801	2	Capana10g001550	Capana10g001550_t	4626
Chr10	175831899	175832245	347	*	CaWRKY40_peak_4850	41	4.17177	0.79485	167	Promoter (<=1kb)	11	175832929	175833318	390	1	Capana10g001720	Capana10g001720_t	-684
Chr10	190053391	190053674	284	*	CaWRKY40_peak_4871	33	3.30353	0.42508	102	Promoter (<=1kb)	11	190052921	190056927	4007	1	Capana10g001877	Capana10g001877_t	470
Chr10	196182018	196182513	496	*	CaWRKY40_peak_4890	81	8.15654	4.02113	299	Promoter (<=1kb)	11	196182333	196182641	309	2	Capana10g002024	Capana10g002024_t	128
Chr10	198197065	198197407	343	*	CaWRKY40_peak_4891	60	6.07039	2.17838	198	Promoter (1-2kb)	11	198194224	198195186	963	2	Capana10g002104	Capana10g002104_t	-1879
Chr10	200895501	200895878	378	*	CaWRKY40_peak_4893	50	5.09615	1.40383	217	Promoter (1-2kb)	11	200863889	200896934	33046	2	Capana10g002220	Capana10g002220_t	1056
Chr10	201589674	201589987	314	*	CaWRKY40_peak_4896	41	4.17177	0.79485	120	Exon (Capana10g002261_t/Capana10g002261, exon 3 of 3)	11	201586611	201590345	3735	1	Capana10g002261	Capana10g002261_t	3063
Chr10	201715147	201715430	284	*	CaWRKY40_peak_4897	33	3.30353	0.42508	85	Promoter (<=1kb)	11	201713692	201715425	1734	2	Capana10g002269	Capana10g002269_t	0
Chr10	202608665	202609097	433	*	CaWRKY40_peak_4898	33	3.30353	0.42508	120	Exon (Capana10g002336_t/Capana10g002336, exon 4 of 11)	11	202605399	202611246	5848	1	Capana10g002336	Capana10g002336_t	3266
Chr10	202613993	202614391	399	*	CaWRKY40_peak_4899	41	4.17177	0.79485	111	Promoter (<=1kb)	11	202613804	202615267	1464	1	Capana10g002337	Capana10g002337_t	189
Chr10	202907881	202908212	332	*	CaWRKY40_peak_4900	52	5.23069	1.52011	266	Promoter (1-2kb)	11	202909869	202910807	939	1	Capana10g002353	Capana10g002353_t	-1657
Chr10	203390084	203390440	357	*	CaWRKY40_peak_4902	98	9.83325	5.56107	159	Promoter (<=1kb)	11	203389449	203394352	4904	1	Capana10g002385	Capana10g002385_t	635
Chr10	204708937	204709221	285	*	CaWRKY40_peak_4906	84	8.42056	4.25924	223	Promoter (1-2kb)	11	204710243	204710932	690	2	Capana10g002480	Capana10g002480_t	1711
Chr10	205306688	205306992	305	*	CaWRKY40_peak_4907	50	5.09615	1.40383	263	Exon (Capana10g002517_t/Capana10g002517, exon 18 of 20)	11	205311683	205319627	7945	2	Capana10g002519	Capana10g002519_t	12635
Chr10	205525631	205526060	430	*	CaWRKY40_peak_4908	41	4.17177	0.79485	110	Promoter (<=1kb)	11	205524900	205525519	620	2	Capana10g002520	Capana10g002520_t	-112
Chr10	205534667	205534950	284	*	CaWRKY40_peak_4909	41	4.17177	0.79485	80	Promoter (1-2kb)	11	205535417	205536693	1277	2	Capana10g002521	Capana10g002521_t	1743
Chr11	224244	224527	284	*	CaWRKY40_peak_4911	41	4.17177	0.79485	42	Promoter (2-3kb)	12	227036	233096	6061	1	Capana11g000018	Capana11g000018_t	-2509
Chr11	418753	419048	296	*	CaWRKY40_peak_4912	88	8.80109	4.61544	132	Promoter (<=1kb)	12	417898	420182	2285	1	Capana11g000025	Capana11g000025_t	855
Chr11	1499734	1500182	449	*	CaWRKY40_peak_4921	81	8.14922	4.01412	204	Promoter (2-3kb)	12	1496014	1497447	1434	2	Capana11g000047	Capana11g000047_t	-2287
Chr11	3111861	3112144	284	*	CaWRKY40_peak_4924	33	3.30353	0.42508	98	Exon (Capana11g000106_t/Capana11g000106, exon 6 of 14)	12	3107973	3115376	7404	2	Capana11g000106	Capana11g000106_t	3232
Chr11	6013389	6013672	284	*	CaWRKY40_peak_4926	33	3.30353	0.42508	136	Exon (Capana11g000236_t/Capana11g000236, exon 12 of 50)	12	5990199	6019450	29252	2	Capana11g000236	Capana11g000236_t	5778
Chr11	9161940	9162279	340	*	CaWRKY40_peak_4929	103	10.3776	6.06185	169	Promoter (<=1kb)	12	9161215	9165330	4116	1	Capana11g000344	Capana11g000344_t	725
Chr11	9563289	9564072	784	*	CaWRKY40_peak_4934	94	9.47445	5.22563	406	Promoter (<=1kb)	12	9564618	9564920	303	1	Capana11g000351	Capana11g000351_t	-546
Chr11	9588884	9589819	936	*	CaWRKY40_peak_4937a	102	10.2385	5.9372	132	Promoter (2-3kb)	12	9592018	9592323	306	2	Capana11g000356	Capana11g000356_t	2504
Chr11	9588884	9589819	936	*	CaWRKY40_peak_4937b	37	3.73337	0.78263	516	Promoter (2-3kb)	12	9592018	9592323	306	2	Capana11g000356	Capana11g000356_t	2504
Chr11	9588884	9589819	936	*	CaWRKY40_peak_4937c	51	5.14236	1.443	862	Promoter (2-3kb)	12	9592018	9592323	306	2	Capana11g000356	Capana11g000356_t	2504
Chr11	9592738	9593208	471	*	CaWRKY40_peak_4938	86	8.67318	4.4953	232	Promoter (<=1kb)	12	9592018	9592323	306	2	Capana11g000356	Capana11g000356_t	-415
Chr11	12904845	12905128	284	*	CaWRKY40_peak_4943	41	4.17177	0.79485	104	Intron (Capana11g000439_t/Capana11g000439, intron 3 of 30)	12	12878496	12911107	32612	2	Capana11g000439	Capana11g000439_t	5979
Chr11	14063475	14063758	284	*	CaWRKY40_peak_4944	41	4.17177	0.79485	140	Promoter (2-3kb)	12	14059744	14061383	1640	2	Capana11g000468	Capana11g000468_t	-2092
Chr11	15202904	15203358	455	*	CaWRKY40_peak_4947	33	3.30353	0.42508	143	Promoter (2-3kb)	12	15204624	15206172	1549	2	Capana11g000505	Capana11g000505_t	2814
Chr11	27524210	27524592	383	*	CaWRKY40_peak_4970	70	7.08946	3.05708	183	Exon (Capana11g000685_t/Capana11g000685, exon 16 of 22)	12	27522926	27529354	6429	2	Capana11g000685	Capana11g000685_t	4762
Chr11	34435068	34435968	901	*	CaWRKY40_peak_4979	109	10.9397	6.58731	503	Promoter (<=1kb)	12	34426336	34434074	7739	2	Capana11g000734	Capana11g000734_t	-994
Chr11	37986442	37986778	337	*	CaWRKY40_peak_4983	67	6.722	2.76937	139	Promoter (2-3kb)	12	37984020	37985363	1344	1	Capana11g000773	Capana11g000773_t	2422
Chr11	40933800	40934233	434	*	CaWRKY40_peak_4985	33	3.30353	0.42508	142	Promoter (2-3kb)	12	40930717	40931538	822	2	Capana11g000794	Capana11g000794_t	-2262
Chr11	43198517	43198800	284	*	CaWRKY40_peak_4989	50	5.09615	1.40383	215	Promoter (<=1kb)	12	43199580	43201724	2145	1	Capana11g000804	Capana11g000804_t	-780
Chr11	59980347	59980992	646	*	CaWRKY40_peak_5008	538	53.8349	48.7905	389	Promoter (2-3kb)	12	59976947	59977505	559	2	Capana11g000890	Capana11g000890_t	-2842
Chr11	66209262	66209545	284	*	CaWRKY40_peak_5021	33	3.30353	0.42508	121	Intron (Capana11g000934_t/Capana11g000934, intron 2 of 3)	12	66203832	66212597	8766	2	Capana11g000934	Capana11g000934_t	3052
Chr11	79002701	79002995	295	*	CaWRKY40_peak_5027	33	3.30353	0.42508	132	Promoter (<=1kb)	12	79002404	79002736	333	2	Capana11g000965	Capana11g000965_t	0
Chr11	87578523	87579228	706	*	CaWRKY40_peak_5039	50	5.09615	1.40383	593	Promoter (<=1kb)	12	87573875	87579271	5397	2	Capana11g000994	Capana11g000994_t	43
Chr11	146684971	146685384	414	*	CaWRKY40_peak_5115	33	3.30353	0.42508	83	Promoter (2-3kb)	12	146686298	146688250	1953	2	Capana11g001238	Capana11g001238_t	2866
Chr11	164610345	164610628	284	*	CaWRKY40_peak_5142	41	4.17177	0.79485	193	Promoter (1-2kb)	12	164612442	164617637	5196	1	Capana11g001388	Capana11g001388_t	-1814
Chr11	165488694	165489097	404	*	CaWRKY40_peak_5145	41	4.17177	0.79485	274	Exon (Capana11g001394_t/Capana11g001394, exon 3 of 3)	12	165481941	165489344	7404	1	Capana11g001394	Capana11g001394_t	6753
Chr11	175784682	175784965	284	*	CaWRKY40_peak_5161	33	3.30353	0.42508	124	Promoter (<=1kb)	12	175783742	175786460	2719	1	Capana11g001487	Capana11g001487_t	940
Chr11	187653843	187654251	409	*	CaWRKY40_peak_5175	37	3.77703	0.79485	123	Downstream (2-3kb)	12	187656752	187658370	1619	2	Capana11g001651	Capana11g001651_t	4119
Chr11	193177296	193177613	318	*	CaWRKY40_peak_5185	41	4.15321	0.79485	150	Promoter (<=1kb)	12	193176423	193176782	360	2	Capana11g001749	Capana11g001749_t	-514
Chr11	196608636	196608919	284	*	CaWRKY40_peak_5192	41	4.17177	0.79485	115	Promoter (<=1kb)	12	196608510	196613960	5451	1	Capana11g001788	Capana11g001788_t	126
Chr11	200459546	200459912	367	*	CaWRKY40_peak_5199	52	5.27468	1.54987	221	Promoter (2-3kb)	12	200459583	200461917	2335	2	Capana11g001881	Capana11g001881_t	2005
Chr11	206770710	206771027	318	*	CaWRKY40_peak_5206	92	9.26993	5.03467	179	Promoter (<=1kb)	12	206770270	206771013	744	1	Capana11g002041	Capana11g002041_t	440
Chr11	208608071	208608354	284	*	CaWRKY40_peak_5208	41	4.17177	0.79485	169	Intron (Capana11g002065_t/Capana11g002065, intron 10 of 11)	12	208604563	208608560	3998	1	Capana11g002065	Capana11g002065_t	3508
Chr11	212063118	212063948	831	*	CaWRKY40_peak_5210a	46	4.65831	1.21491	147	Promoter (<=1kb)	12	212064552	212064965	414	1	Capana11g002146	Capana11g002146_t	-604
Chr11	212063118	212063948	831	*	CaWRKY40_peak_5210b	40	4.02559	0.79485	669	Promoter (<=1kb)	12	212064552	212064965	414	1	Capana11g002146	Capana11g002146_t	-604
Chr11	215064340	215064633	294	*	CaWRKY40_peak_5228	55	5.55904	1.8035	260	Promoter (<=1kb)	12	215063577	215064056	480	1	Capana11g002200	Capana11g002200_t	763
Chr11	215065073	215066035	963	*	CaWRKY40_peak_5229a	80	8.0192	3.90909	261	Promoter (1-2kb)	12	215063577	215064056	480	1	Capana11g002200	Capana11g002200_t	1496
Chr11	215065073	215066035	963	*	CaWRKY40_peak_5229b	59	5.95487	2.15821	677	Promoter (1-2kb)	12	215063577	215064056	480	1	Capana11g002200	Capana11g002200_t	1496
Chr11	215650476	215651571	1096	*	CaWRKY40_peak_5230a	156	15.6772	11.0997	201	Promoter (2-3kb)	12	215647250	215647714	465	2	Capana11g002217	Capana11g002217_t	-2762
Chr11	215650476	215651571	1096	*	CaWRKY40_peak_5230b	135	13.505	9.01363	819	Promoter (2-3kb)	12	215647250	215647714	465	2	Capana11g002217	Capana11g002217_t	-2762
Chr11	218854098	218854493	396	*	CaWRKY40_peak_5232	41	4.17177	0.79485	145	Exon (Capana11g002322_t/Capana11g002322, exon 7 of 14)	12	218845954	218849024	3071	2	Capana11g002321	Capana11g002321_t	-5074
Chr12	5472	5755	284	*	CaWRKY40_peak_5234	48	4.88367	1.40298	134	Downstream (<1kb)	13	6488	8961	2474	2	Capana12g000001	Capana12g000001_t	3206
Chr12	8682	8988	307	*	CaWRKY40_peak_5235	100	10.0643	5.77317	206	Promoter (<=1kb)	13	6488	8961	2474	2	Capana12g000001	Capana12g000001_t	0
Chr12	11162	11499	338	*	CaWRKY40_peak_5236	130	13.0362	8.56205	205	Promoter (2-3kb)	13	6488	8961	2474	2	Capana12g000001	Capana12g000001_t	-2201
Chr12	1552991	1553385	395	*	CaWRKY40_peak_5238	41	4.17177	0.79485	186	Promoter (<=1kb)	13	1552781	1553293	513	2	Capana12g000073	Capana12g000073_t	0
Chr12	1593498	1594342	845	*	CaWRKY40_peak_5239a	84	8.41977	4.25924	191	Promoter (1-2kb)	13	1593733	1595430	1698	2	Capana12g000077	Capana12g000077_t	1088
Chr12	1593498	1594342	845	*	CaWRKY40_peak_5239b	89	8.91667	4.72018	700	Promoter (1-2kb)	13	1593733	1595430	1698	2	Capana12g000077	Capana12g000077_t	1088
Chr12	1726835	1727138	304	*	CaWRKY40_peak_5240	100	10.0946	5.80239	142	Intron (Capana12g000090_t/Capana12g000090, intron 5 of 6)	13	1721707	1728070	6364	1	Capana12g000090	Capana12g000090_t	5128
Chr12	1727489	1728116	628	*	CaWRKY40_peak_5241	133	13.3139	8.82912	398	Exon (Capana12g000090_t/Capana12g000090, exon 6 of 7)	13	1721707	1728070	6364	1	Capana12g000090	Capana12g000090_t	5782
Chr12	1775395	1775746	352	*	CaWRKY40_peak_5243	83	8.30997	4.15858	140	Promoter (1-2kb)	13	1776618	1777556	939	2	Capana12g000091	Capana12g000091_t	1810
Chr12	1868950	1869563	614	*	CaWRKY40_peak_5247	59	5.91307	2.12112	156	Promoter (<=1kb)	13	1868688	1869146	459	2	Capana12g000095	Capana12g000095_t	0
Chr12	1901044	1902574	1531	*	CaWRKY40_peak_5249a	43	4.39557	0.99876	210	Promoter (<=1kb)	13	1902766	1905019	2254	1	Capana12g000104	Capana12g000104_t	-192
Chr12	1901044	1902574	1531	*	CaWRKY40_peak_5249b	48	4.88511	1.40383	716	Promoter (<=1kb)	13	1902766	1905019	2254	1	Capana12g000104	Capana12g000104_t	-192
Chr12	1901044	1902574	1531	*	CaWRKY40_peak_5249c	97	9.70528	5.44579	1232	Promoter (<=1kb)	13	1902766	1905019	2254	1	Capana12g000104	Capana12g000104_t	-192
Chr12	1903690	1904355	666	*	CaWRKY40_peak_5250a	75	7.54018	3.47307	168	Promoter (<=1kb)	13	1902766	1905019	2254	1	Capana12g000104	Capana12g000104_t	924
Chr12	1903690	1904355	666	*	CaWRKY40_peak_5250b	53	5.38838	1.64684	521	Promoter (<=1kb)	13	1902766	1905019	2254	1	Capana12g000104	Capana12g000104_t	924
Chr12	2400012	2400295	284	*	CaWRKY40_peak_5251	50	5.09615	1.40383	201	Exon (Capana12g000142_t/Capana12g000142, exon 10 of 12)	13	2399503	2406408	6906	2	Capana12g000142	Capana12g000142_t	6113
Chr12	7252284	7252567	284	*	CaWRKY40_peak_5257	41	4.17177	0.79485	188	Promoter (2-3kb)	13	7245447	7250193	4747	2	Capana12g000360	Capana12g000360_t	-2091
Chr12	9866207	9866555	349	*	CaWRKY40_peak_5261	93	9.39482	5.1503	166	Promoter (<=1kb)	13	9865251	9865640	390	2	Capana12g000500	Capana12g000500_t	-567
Chr12	13972421	13972704	284	*	CaWRKY40_peak_5266	41	4.17177	0.79485	138	Exon (Capana12g000595_t/Capana12g000595, exon 11 of 22)	13	13966386	13981369	14984	2	Capana12g000595	Capana12g000595_t	8665
Chr12	17939274	17939557	284	*	CaWRKY40_peak_5272	50	5.09615	1.40383	192	Intron (Capana12g000645_t/Capana12g000645, intron 6 of 15)	13	17926700	17943451	16752	2	Capana12g000645	Capana12g000645_t	3894
Chr12	18490734	18491210	477	*	CaWRKY40_peak_5273	59	5.91307	2.12112	89	Promoter (<=1kb)	13	18491881	18502845	10965	1	Capana12g000662	Capana12g000662_t	-671
Chr12	19379118	19379447	330	*	CaWRKY40_peak_5274	50	5.09615	1.40383	167	Promoter (2-3kb)	13	19378421	19381690	3270	2	Capana12g000682	Capana12g000682_t	2243
Chr12	20570933	20571227	295	*	CaWRKY40_peak_5275	79	7.97913	3.87115	121	Downstream (2-3kb)	13	20573481	20577634	4154	2	Capana12g000726	Capana12g000726_t	6407
Chr12	24654036	24654469	434	*	CaWRKY40_peak_5284	60	6.07039	2.17838	209	Promoter (2-3kb)	13	24651576	24658037	6462	1	Capana12g000792	Capana12g000792_t	2460
Chr12	24654617	24655034	418	*	CaWRKY40_peak_5285	50	5.09615	1.40383	271	Intron (Capana12g000792_t/Capana12g000792, intron 2 of 4)	13	24651576	24658037	6462	1	Capana12g000792	Capana12g000792_t	3041
Chr12	30074036	30074374	339	*	CaWRKY40_peak_5299	33	3.30353	0.42508	127	Promoter (<=1kb)	13	30072946	30074370	1425	2	Capana12g000874	Capana12g000874_t	0
Chr12	42435124	42436408	1285	*	CaWRKY40_peak_5321a	126	12.6881	8.2418	470	Promoter (<=1kb)	13	42429117	42437121	8005	2	Capana12g001040	Capana12g001040_t	713
Chr12	42435124	42436408	1285	*	CaWRKY40_peak_5321b	47	4.76568	1.29716	828	Promoter (<=1kb)	13	42429117	42437121	8005	2	Capana12g001040	Capana12g001040_t	713
Chr12	46318508	46318802	295	*	CaWRKY40_peak_5326	50	5.09615	1.40383	210	Promoter (2-3kb)	13	46315623	46327980	12358	1	Capana12g001109	Capana12g001109_t	2885
Chr12	72052170	72052453	284	*	CaWRKY40_peak_5358	41	4.17177	0.79485	108	Promoter (<=1kb)	13	72051897	72058384	6488	1	Capana12g001289	Capana12g001289_t	273
Chr12	120490365	120490648	284	*	CaWRKY40_peak_5452	60	6.07039	2.17838	134	Promoter (1-2kb)	13	120489214	120494649	5436	1	Capana12g001551	Capana12g001551_t	1151
Chr12	128947662	128948175	514	*	CaWRKY40_peak_5463	41	4.17177	0.79485	281	Promoter (2-3kb)	13	128945240	128948524	3285	1	Capana12g001602	Capana12g001602_t	2422
Chr12	145208694	145208985	292	*	CaWRKY40_peak_5493	97	9.75288	5.48615	140	Promoter (2-3kb)	13	145205600	145206093	494	2	Capana12g001683	Capana12g001683_t	-2601
Chr12	151063813	151064096	284	*	CaWRKY40_peak_5502	44	4.457	1.04108	82	Exon (Capana12g001717_t/Capana12g001717, exon 1 of 1)	13	151059288	151064288	5001	1	Capana12g001717	Capana12g001717_t	4525
Chr12	155088866	155089149	284	*	CaWRKY40_peak_5510	41	4.17177	0.79485	263	Promoter (2-3kb)	13	155092049	155092504	456	1	Capana12g001739	Capana12g001739_t	-2900
Chr12	164489169	164489505	337	*	CaWRKY40_peak_5524	85	8.58767	4.41738	179	Promoter (2-3kb)	13	164491222	164491761	540	2	Capana12g001782	Capana12g001782_t	2256
Chr12	164495846	164496236	391	*	CaWRKY40_peak_5525	172	17.2568	12.637	189	Promoter (1-2kb)	13	164492904	164494044	1141	2	Capana12g001783	Capana12g001783_t	-1802
Chr12	172722485	172722768	284	*	CaWRKY40_peak_5547	50	5.09615	1.40383	225	Promoter (<=1kb)	13	172722218	172723733	1516	2	Capana12g001842	Capana12g001842_t	965
Chr12	179593541	179593824	284	*	CaWRKY40_peak_5558	50	5.09615	1.40383	209	Promoter (<=1kb)	13	179591610	179594803	3194	2	Capana12g001907	Capana12g001907_t	979
Chr12	194923489	194923858	370	*	CaWRKY40_peak_5576	41	4.17177	0.79485	165	Promoter (2-3kb)	13	194920536	194921030	495	1	Capana12g002062	Capana12g002062_t	2953
Chr12	204961734	204962019	286	*	CaWRKY40_peak_5583	86	8.64175	4.46551	148	Promoter (<=1kb)	13	204961684	204963267	1584	1	Capana12g002196	Capana12g002196_t	50
Chr12	204962289	204963107	819	*	CaWRKY40_peak_5584a	104	10.4999	6.1759	192	Promoter (<=1kb)	13	204961684	204963267	1584	1	Capana12g002196	Capana12g002196_t	605
Chr12	204962289	204963107	819	*	CaWRKY40_peak_5584b	76	7.60645	3.52756	590	Promoter (<=1kb)	13	204961684	204963267	1584	1	Capana12g002196	Capana12g002196_t	605
Chr12	204963756	204964219	464	*	CaWRKY40_peak_5585	622	62.2395	57.1324	193	Promoter (2-3kb)	13	204961684	204963267	1584	1	Capana12g002196	Capana12g002196_t	2072
Chr12	207009969	207010839	871	*	CaWRKY40_peak_5590a	83	8.35066	4.19738	288	Promoter (1-2kb)	13	207011067	207012698	1632	2	Capana12g002213	Capana12g002213_t	1859
Chr12	207009969	207010839	871	*	CaWRKY40_peak_5590b	135	13.55	9.05694	697	Promoter (1-2kb)	13	207011067	207012698	1632	2	Capana12g002213	Capana12g002213_t	1859
Chr12	207011473	207011853	381	*	CaWRKY40_peak_5591	141	14.1331	9.61238	166	Promoter (<=1kb)	13	207011067	207012698	1632	2	Capana12g002213	Capana12g002213_t	845
Chr12	207012030	207012566	537	*	CaWRKY40_peak_5592	47	4.7591	1.29308	523	Promoter (<=1kb)	13	207011067	207012698	1632	2	Capana12g002213	Capana12g002213_t	132
Chr12	208219578	208219927	350	*	CaWRKY40_peak_5595	41	4.17177	0.79485	134	Promoter (<=1kb)	13	208218641	208220495	1855	2	Capana12g002241	Capana12g002241_t	568
Chr12	208494636	208494994	359	*	CaWRKY40_peak_5596	50	5.09615	1.40383	140	Promoter (<=1kb)	13	208493367	208493681	315	2	Capana12g002246	Capana12g002246_t	-955
Chr12	208796604	208797184	581	*	CaWRKY40_peak_5598	48	4.81559	1.34309	420	Downstream (1-2kb)	13	208798915	208802532	3618	2	Capana12g002260	Capana12g002260_t	5348
Chr12	210471476	210471870	395	*	CaWRKY40_peak_5605	70	7.08946	3.05708	196	Promoter (2-3kb)	13	210463412	210468537	5126	2	Capana12g002300	Capana12g002300_t	-2939
Chr12	217617432	217617715	284	*	CaWRKY40_peak_5617	50	5.09615	1.40383	232	Promoter (<=1kb)	13	217617221	217617622	402	1	Capana12g002444	Capana12g002444_t	211
Chr12	217625904	217626235	332	*	CaWRKY40_peak_5618	36	3.68349	0.73982	112	Promoter (<=1kb)	13	217625229	217627603	2375	1	Capana12g002446	Capana12g002446_t	675
Chr12	217626439	217626993	555	*	CaWRKY40_peak_5619	50	5.09615	1.40383	446	Promoter (1-2kb)	13	217625229	217627603	2375	1	Capana12g002446	Capana12g002446_t	1210
Chr12	220750817	220751100	284	*	CaWRKY40_peak_5623	41	4.17177	0.79485	100	Intron (Capana12g002523_t/Capana12g002523, intron 11 of 14)	13	220748120	220761121	13002	2	Capana12g002523	Capana12g002523_t	10021
Chr12	220752482	220752938	457	*	CaWRKY40_peak_5624	33	3.30353	0.42508	127	Exon (Capana12g002523_t/Capana12g002523, exon 11 of 15)	13	220748120	220761121	13002	2	Capana12g002523	Capana12g002523_t	8183
Chr12	222355264	222355562	299	*	CaWRKY40_peak_5625	41	4.17177	0.79485	252	Exon (Capana12g002561_t/Capana12g002561, exon 11 of 11)	13	222355366	222361645	6280	2	Capana12g002561	Capana12g002561_t	6083
Chr12	224058914	224059197	284	*	CaWRKY40_peak_5629	33	3.30353	0.42508	102	Exon (Capana12g002631_t/Capana12g002631, exon 12 of 14)	13	224054142	224060102	5961	1	Capana12g002631	Capana12g002631_t	4772
Chr12	225761606	225762289	684	*	CaWRKY40_peak_5633	72	7.25893	3.21742	530	Exon (Capana12g002693_t/Capana12g002693, exon 16 of 17)	13	225761809	225770931	9123	2	Capana12g002693	Capana12g002693_t	8642
Chr12	228258177	228258908	732	*	CaWRKY40_peak_5637	614	61.4718	56.3739	432	Exon (Capana12g002810_t/Capana12g002810, exon 3 of 3)	13	228258543	228262562	4020	2	Capana12g002810	Capana12g002810_t	3654
Chr12	229469783	229470131	349	*	CaWRKY40_peak_5642	57	5.76534	1.98393	117	Exon (Capana12g002873_t/Capana12g002873, exon 5 of 7)	13	229469051	229476222	7172	2	Capana12g002873	Capana12g002873_t	6091
